# Supplementary material for: SMARTer single cell total RNA sequencing
Source: Nucleic Acids Res. 2019 Jun 19;47(16):e93. doi: 10.1093/nar/gkz535 (PMC6895261; doi:10.1093/nar/gkz535)
Supplement: gkz535_Supplemental_Files [file gkz535_supplemental_files.zip]

Archive with 4 entries (4 files):
- Supplemental1_Figures.pdf
- Supplementary_methods.docx
- Supplementary_Table1.xlsx
- Supplementary_Table2.xlsx
