# Supplementary material for: SMARTer single cell total RNA sequencing
Source: Nucleic Acids Res. 2019 Jun 19;47(16):e93. doi: 10.1093/nar/gkz535 (PMC6895261; doi:10.1093/nar/gkz535)
Supplement: gkz535_Supplemental_Files [file gkz535_supplemental_files.zip › Supplementary_Table1.xlsx]

## Sheet: Blad1
Supplementary Table 1. RT-qPCR primer sequences
CDKN1A_F	CCTCATCCCGTGTTCTCCTTT
CDKN1A_R	GTACCACCCAGCGGACAAGT
BAX_F	GATGCGTCCACCAAGAAGCT
BAX_R	CGGCCCCAGTTGAAGTTG
BBC3_F	CCTGGAGGGTCCTGTACAATCT
BBC3_R	GCACCTAATTGGGCTCCATCT
SDHA_F	TGGGAACAAGAGGGCATCTG
SDHA_R	CCACCACTGCATCAAATTCATG
TBP_F	CACGAACCACGGCACTGATT
TBP_R	TTTTCTTGCTGCCAGTCTGGAC
YWHAZ_F	ACTTTTGGTACATTGTGGCTTCAA
YWHAZ_R	CCGCCAGGACAAACCAGTAT
HPRT1_F	TGACACTGGCAAAACAATGCA
HPRT1_R	GGTCCTTTTCACCAGCAAGCT
