# Supplementary material for: SMARTer single cell total RNA sequencing
Source: Nucleic Acids Res. 2019 Jun 19;47(16):e93. doi: 10.1093/nar/gkz535 (PMC6895261; doi:10.1093/nar/gkz535)
Supplement: gkz535_Supplemental_Files [file gkz535_supplemental_files.zip › Supplementary_Table2.xlsx]

## Sheet: single_cell_combined_circRNA
Supplementary Table 2. CircRNAs detected in single NGP cells
The table shows the circRNAs detected in at least one cell. The name, chromosomal location, strand, total number of reads, host gene and circBase ID are shown. The number of cells in which the circRNA is detected and the number of supporting reads per circRNA and per cell are also shown.
circRNA_name	chrom	start	end	strand	total_reads	sense_gene	antisense_gene	circBase_ID	Found_in_cells	NGP_total_A10	NGP_total_A12	NGP_total_A3	NGP_total_A4	NGP_total_A5	NGP_total_A8	NGP_total_A9	NGP_total_B10	NGP_total_B11	NGP_total_B2	NGP_total_B6	NGP_total_B7	NGP_total_C2	NGP_total_C3	NGP_total_C4	NGP_total_C5	NGP_total_D2	NGP_total_D3	NGP_total_D4	NGP_total_D7	NGP_total_D8	NGP_total_E2	NGP_total_E5	NGP_total_E6	NGP_total_E8	NGP_total_F11	NGP_total_F1	NGP_total_F3	NGP_total_F4	NGP_total_G8	NGP_total_G9	NGP_total_H12	NGP_total_H8	NGP_total_F9	NGP_total_D9	NGP_total_C10	NGP_total_C7	NGP_total_H9	NGP_total_H2	NGP_total_H1
circ_00001_CPSF6	chr12	69644908	69656342	+	4347	CPSF6	.	hsa_circ_0000417	43	17	2	0	3	88	0	31	0	90	125	180	110	0	0	3	152	374	0	0	45	188	153	76	99	16	63	55	0	311	188	192	22	2	0	0	0	0	0	251	4
circ_00003_CDK11B	chr1	1586822	1650894	-	871	CDK11B	MMP23A	hsa_circ_0000005	15	0	0	0	321	0	0	9	0	0	0	0	0	17	0	0	81	0	0	0	12	4	0	0	0	0	0	0	0	0	0	13	48	0	0	251	0	0	0	0	0
circ_00002_CDR1-AS	chrX	139865339	139866824	+	1067	.	CDR1	hsa_circ_0001946	14	74	0	40	0	0	15	0	0	0	0	0	0	0	0	162	0	0	0	0	95	0	0	0	0	0	0	56	0	0	0	0	0	0	0	50	0	0	0	0	0
circ_00004_MAN1A2	chr1	117944807	117963271	+	681	MAN1A2	.	hsa_circ_0000118	12	11	0	99	0	0	0	0	0	0	127	0	0	0	0	0	0	30	0	0	0	0	3	0	1	0	0	70	68	0	0	0	164	0	0	0	0	0	0	0	0
circ_00014_MDM2	chr12	69214104	69218431	+	282	MDM2	.	hsa_circ_0004448	7	0	0	0	0	0	0	0	0	0	0	19	0	0	0	0	0	0	0	0	0	12	0	0	46	0	0	0	11	0	0	0	25	0	0	0	0	0	0	9	0
circ_00006_SMARCA5	chr4	144464661	144465125	+	402	SMARCA5	.	hsa_circ_0001445	5	0	0	0	0	0	0	0	0	0	0	0	0	0	0	0	0	0	0	0	0	0	0	0	0	0	15	0	0	0	0	0	266	0	0	44	75	0	0	0	0
circ_00012_MSANTD3	chr9	103261046	103279053	+	303	MSANTD3	.	hsa_circ_0004425	5	0	0	0	0	0	0	33	0	0	0	0	0	0	0	0	28	0	0	0	0	0	0	0	0	0	0	0	0	0	0	0	0	0	0	0	0	0	0	0	0
circ_00438_EML5	chr14	89220855	89221015	-	21	EML5	.	hsa_circ_0032883	5	0	0	0	6	0	0	0	0	0	0	0	0	1	0	0	0	0	0	0	0	0	8	0	0	0	0	0	0	0	0	0	3	0	0	0	0	0	0	0	0
circ_00007_MAN1A2	chr1	117944807	117984947	+	361	MAN1A2	.	hsa_circ_0000119	4	0	0	0	0	0	0	0	0	0	69	134	0	0	0	0	0	0	0	0	0	0	0	0	0	0	0	0	134	0	0	0	0	0	0	0	0	0	0	0	0
circ_00008_SLC8A1	chr2	40655612	40657444	-	358	SLC8A1	.	hsa_circ_0000994	4	0	0	30	0	0	0	0	0	0	0	0	0	0	0	0	0	0	0	29	0	0	0	0	0	0	0	0	0	0	0	0	0	0	0	0	0	0	0	0	0
circ_00015_NCAPD2	chr12	6619574	6619721	+	269	NCAPD2	.	.	4	0	0	0	0	0	0	0	0	0	0	0	0	0	0	0	0	54	0	0	0	0	0	0	0	0	0	0	0	0	0	0	0	0	0	0	0	0	0	0	0
circ_00019_CEP192	chr18	12999419	13019205	+	241	CEP192	.	hsa_circ_0000831	4	0	0	0	0	0	0	0	0	0	1	0	0	0	0	0	0	0	0	0	0	0	0	0	0	0	0	0	0	0	0	192	0	0	0	0	0	0	0	0	0
circ_00025_ASAP1	chr8	131164981	131193126	-	216	ASAP1	.	hsa_circ_0008934	4	0	0	0	0	80	0	0	0	0	0	0	0	0	0	0	0	0	0	0	0	0	0	0	0	0	0	0	0	46	10	0	0	0	0	0	0	0	0	0	0
circ_00480_GPI	chr19	34882448	34882947	+	12	GPI	.	.	4	0	0	0	0	1	0	0	0	0	0	0	0	0	0	0	0	0	0	0	0	0	0	0	0	0	0	0	0	6	0	4	0	0	0	1	0	0	0	0	0
circ_00056_GNB1	chr1	1756835	1770677	-	166	GNB1	.	hsa_circ_0009362	3	0	0	0	0	5	0	0	0	0	0	0	0	0	0	0	0	0	0	87	0	0	0	0	0	0	0	0	0	0	0	0	0	0	0	0	0	0	0	0	0
circ_00069_PAPOLA	chr14	97022183	97022750	+	154	PAPOLA	.	hsa_circ_0006717	3	0	0	0	0	0	0	0	0	0	0	0	0	0	0	0	151	0	0	0	0	0	0	0	0	0	0	0	0	0	0	0	0	0	0	0	0	0	0	0	0
circ_00103_RPPH1	chr14	20811305	20811436	-	130	RPPH1	.	hsa_circ_0000514	3	0	0	0	0	0	0	0	0	0	0	0	0	0	0	0	0	0	66	0	0	0	0	0	0	0	0	0	0	0	0	0	0	0	0	0	0	0	0	0	0
circ_00111_CCT2	chr12	69983264	69985939	+	126	CCT2	.	hsa_circ_0000418	3	0	0	0	0	0	0	0	0	0	67	0	0	0	0	0	0	0	13	0	0	0	0	0	0	0	0	0	0	0	46	0	0	0	0	0	0	0	0	0	0
circ_00139_RBM23	chr14	23378691	23380612	-	109	RBM23	.	hsa_circ_0000524	3	0	0	0	0	0	0	0	0	18	0	0	0	0	0	0	0	0	0	0	0	0	0	0	0	0	0	0	0	0	0	0	80	0	0	0	0	0	0	0	11
circ_00161_ARHGAP12	chr10	32197099	32199491	-	103	ARHGAP12	.	hsa_circ_0000231	3	0	0	0	0	0	0	0	0	0	0	0	0	48	0	0	0	0	0	0	0	0	0	0	0	0	0	0	0	0	0	0	0	0	0	0	0	0	0	0	0
circ_00175_KNTC1	chr12	123052807	123061576	+	98	KNTC1	.	hsa_circ_0097640	3	0	0	0	0	0	0	0	0	0	0	0	0	18	0	0	0	0	0	0	0	0	0	0	0	0	0	0	0	0	0	0	0	0	0	0	0	0	0	0	0
circ_00210_FIRRE	chrX	130877123	130883486	-	85	FIRRE	.	.	3	0	0	0	0	0	0	0	0	0	0	0	0	0	0	0	0	0	0	0	0	0	0	0	0	0	54	0	0	0	0	0	0	21	0	0	0	0	0	0	0
circ_00225_CORO1C	chr12	109046047	109048186	-	77	CORO1C	.	hsa_circ_0000437	3	0	0	0	0	0	0	0	0	0	0	0	0	0	0	0	0	0	0	0	0	0	0	0	0	0	0	0	0	0	0	0	0	0	0	0	0	0	0	0	71
circ_00270_ADRBK2	chr22	26000343	26040632	+	64	ADRBK2	.	hsa_circ_0062647	3	0	0	0	0	0	0	0	0	1	0	0	0	0	0	0	0	0	0	0	0	0	0	0	0	0	0	0	0	0	0	0	0	0	0	0	0	0	0	0	0
circ_00442_HMBOX1	chr8	28866588	28876430	+	20	HMBOX1	.	hsa_circ_0083826	3	0	0	0	0	1	0	0	0	0	0	0	0	0	0	0	0	0	0	0	0	0	0	18	1	0	0	0	0	0	0	0	0	0	0	0	0	0	0	0	0
circ_00009_MARK4	chr19	45766370	45766625	+	351	MARK4	.	hsa_circ_0000940	2	0	0	0	0	0	0	0	0	0	0	0	0	0	0	0	0	0	0	0	0	0	0	0	0	0	0	0	0	0	73	0	0	0	0	0	0	0	0	0	0
circ_00010_HDGF	chr1	156713443	156714938	-	346	HDGF	.	.	2	0	0	0	0	0	0	0	0	0	0	0	0	0	0	0	0	0	0	345	0	0	0	0	0	0	0	0	0	0	0	0	0	0	0	1	0	0	0	0	0
circ_00011_RSF1	chr11	77394754	77404656	-	309	RSF1	.	hsa_circ_0000344	2	0	0	0	0	0	0	0	0	0	0	0	0	0	0	0	0	0	0	0	0	0	0	0	0	0	0	0	0	0	0	0	0	0	0	141	0	0	0	0	0
circ_00018_DNAJC5	chr20	62559687	62562375	+	250	DNAJC5	.	hsa_circ_0007609	2	0	0	0	0	0	0	0	0	0	0	0	0	1	0	0	249	0	0	0	0	0	0	0	0	0	0	0	0	0	0	0	0	0	0	0	0	0	0	0	0
circ_00030_PSMA7	chr20	60714130	60716000	-	208	PSMA7	.	hsa_circ_0003456	2	0	0	0	0	0	64	0	0	0	0	0	0	0	0	0	0	0	0	0	0	0	0	0	0	0	0	0	0	0	0	0	0	0	0	0	0	0	0	0	0
circ_00031_MTX2	chr2	177161587	177202305	+	205	MTX2	.	hsa_circ_0006449	2	0	0	0	0	0	0	0	0	0	0	81	0	0	0	0	0	0	0	0	124	0	0	0	0	0	0	0	0	0	0	0	0	0	0	0	0	0	0	0	0
circ_00033_intergenic	chr9	38426646	38471930	+	202	.	.	hsa_circ_0138774	2	0	0	0	0	0	0	0	0	0	0	0	0	0	0	0	0	0	0	0	0	0	0	0	0	0	0	0	151	0	0	0	0	0	0	0	0	0	0	0	0
circ_00035_HUWE1	chrX	53672262	53681075	-	199	HUWE1	.	hsa_circ_0001922	2	0	0	0	0	0	0	0	0	0	0	0	0	0	0	75	0	124	0	0	0	0	0	0	0	0	0	0	0	0	0	0	0	0	0	0	0	0	0	0	0
circ_00036_intergenic	chr4	174387054	174403265	-	196	.	.	.	2	0	0	0	0	0	0	0	0	0	0	0	0	1	0	0	0	0	0	0	0	0	0	0	0	0	0	0	0	0	0	0	0	0	0	0	195	0	0	0	0
circ_00038_SCMH1	chr1	41536266	41541123	-	187	SCMH1	.	hsa_circ_0000061	2	0	0	0	0	129	0	0	0	0	0	0	0	0	0	0	0	0	0	0	0	0	0	0	0	0	0	0	0	0	0	0	0	0	0	0	0	0	0	58	0
circ_00045_APC	chr5	112128142	112128674	+	177	APC	.	hsa_circ_0127619	2	0	0	0	0	0	0	0	0	0	0	0	0	0	0	0	0	0	0	0	0	0	0	0	0	0	0	0	0	0	0	0	0	0	0	0	0	0	0	0	0
circ_00046_CCT2	chr12	69983264	69987393	+	175	CCT2	.	hsa_circ_0002940	2	0	0	0	0	0	139	0	0	0	0	0	0	0	0	0	0	0	0	0	0	0	0	36	0	0	0	0	0	0	0	0	0	0	0	0	0	0	0	0	0
circ_00047_KIF26B	chr1	245847534	245852109	+	175	KIF26B	.	.	2	0	0	0	0	0	0	0	3	0	172	0	0	0	0	0	0	0	0	0	0	0	0	0	0	0	0	0	0	0	0	0	0	0	0	0	0	0	0	0	0
circ_00054_RAB2A	chr8	61496766	61504528	+	166	RAB2A	.	hsa_circ_0003183	2	0	0	0	0	0	0	0	0	0	0	0	0	0	0	0	0	0	0	0	0	0	0	0	0	0	0	0	0	0	0	0	0	0	0	0	0	0	0	0	0
circ_00057_intergenic	chr2	2837024	2839371	-	162	.	.	.	2	0	0	0	0	0	0	160	0	0	0	0	0	0	0	2	0	0	0	0	0	0	0	0	0	0	0	0	0	0	0	0	0	0	0	0	0	0	0	0	0
circ_00058_KDM1A	chr1	23356961	23370979	+	162	KDM1A	.	hsa_circ_0112434	2	0	0	0	0	0	0	0	0	0	0	0	0	0	0	0	0	0	0	0	0	0	0	0	137	0	0	0	0	0	0	0	0	0	0	0	0	0	0	0	0
circ_00061_PUM2-AS	chr2	20451377	20453657	+	159	.	PUM2	.	2	0	0	0	0	0	0	0	2	0	157	0	0	0	0	0	0	0	0	0	0	0	0	0	0	0	0	0	0	0	0	0	0	0	0	0	0	0	0	0	0
circ_00064_EFNA5	chr5	106722935	106763210	-	157	EFNA5	.	hsa_circ_0127471	2	0	0	0	0	0	0	0	0	0	156	0	0	0	0	0	0	0	0	0	0	0	0	0	0	0	0	0	0	0	0	0	0	0	0	0	0	0	0	0	0
circ_00070_RAB6A	chr11	73418464	73429763	-	154	RAB6A	.	hsa_circ_0000339	2	0	0	0	0	0	0	0	0	0	0	0	0	0	0	0	0	0	0	0	0	0	0	0	0	0	0	10	0	0	0	0	0	0	0	0	0	0	0	144	0
circ_00086_VAMP3	chr1	7837219	7838229	+	140	VAMP3	.	hsa_circ_0006354	2	0	0	0	0	0	0	0	0	126	0	0	14	0	0	0	0	0	0	0	0	0	0	0	0	0	0	0	0	0	0	0	0	0	0	0	0	0	0	0	0
circ_00099_VRK1	chr14	97299803	97327072	+	131	VRK1	.	hsa_circ_0000566	2	0	0	0	0	0	0	0	0	0	0	1	0	0	0	0	0	0	0	0	0	0	0	0	0	0	0	0	0	0	0	0	0	0	0	0	0	0	0	0	0
circ_00104_HIPK2	chr7	139415730	139416814	-	128	HIPK2	.	hsa_circ_0001756	2	0	0	0	0	0	0	0	0	0	0	0	0	0	0	0	0	0	0	0	0	0	0	0	111	0	0	0	0	0	0	0	0	0	0	0	0	0	0	0	0
circ_00115_DTNB	chr2	25650403	25650681	-	120	DTNB	.	.	2	0	0	0	0	0	0	0	0	0	0	0	0	0	0	0	0	119	0	0	0	0	0	0	0	0	0	0	0	0	0	0	0	0	0	1	0	0	0	0	0
circ_00116_ZMYM4	chr1	35857812	35865177	+	120	ZMYM4	.	hsa_circ_0113170	2	0	0	0	0	0	0	0	0	0	0	0	0	0	0	0	0	0	0	0	0	0	0	0	0	0	0	0	0	0	0	0	0	0	0	0	0	0	0	0	0
circ_00118_ASXL1	chr20	30954186	30956926	+	119	ASXL1	.	hsa_circ_0001136	2	0	0	0	0	0	0	0	0	0	0	0	0	37	0	0	0	0	0	0	0	0	0	0	0	0	0	0	0	0	0	0	0	0	0	0	0	0	0	0	0
circ_00122_PTPN12	chr7	77214859	77230123	+	118	PTPN12	.	hsa_circ_0003764	2	0	0	0	0	0	1	117	0	0	0	0	0	0	0	0	0	0	0	0	0	0	0	0	0	0	0	0	0	0	0	0	0	0	0	0	0	0	0	0	0
circ_00135_DNAH14	chr1	225140371	225211567	+	111	DNAH14	.	hsa_circ_0112170	2	0	0	0	0	0	0	0	0	0	0	0	0	0	0	0	0	0	0	0	0	0	0	0	0	0	0	0	0	0	0	0	0	0	0	0	0	0	22	0	0
circ_00137_ANKRD12	chr18	9182379	9221997	+	110	ANKRD12	.	hsa_circ_0000826	2	0	0	0	0	0	0	0	0	0	0	0	0	94	0	0	0	0	0	0	0	0	16	0	0	0	0	0	0	0	0	0	0	0	0	0	0	0	0	0	0
circ_00148_PIKFYVE	chr2	209209834	209212747	+	106	PIKFYVE	.	hsa_circ_0001097	2	0	0	0	0	0	0	0	0	105	0	0	0	0	0	0	0	0	0	0	0	0	0	0	0	0	0	0	0	0	0	0	0	0	0	0	0	0	0	0	0
circ_00177_CWF19L2	chr11	107260799	107289013	-	96	CWF19L2	.	hsa_circ_0006868	2	0	0	0	0	0	0	0	0	0	0	0	0	0	0	0	0	0	0	0	0	0	0	0	0	0	0	0	0	0	0	0	0	0	0	0	0	0	0	0	0
circ_00180_CEP192	chr18	13037235	13040955	+	95	CEP192	.	hsa_circ_0000832	2	0	0	0	0	0	21	0	0	0	0	0	0	0	0	0	0	0	0	0	0	0	0	0	0	0	0	0	0	0	0	0	0	0	0	0	0	0	0	0	0
circ_00182_ADAM23	chr2	207457340	207460886	+	94	ADAM23	.	hsa_circ_0118918	2	0	0	0	0	0	0	0	0	0	0	0	0	0	0	0	0	0	0	0	0	0	0	0	0	0	0	0	93	0	0	0	0	0	0	0	0	0	0	0	0
circ_00205_ZFAT	chr8	135612678	135622898	-	86	ZFAT	ZFAT-AS1	hsa_circ_0007209	2	0	0	0	0	0	0	0	0	0	0	0	0	0	0	0	0	0	0	0	0	0	0	0	0	0	0	0	0	0	0	0	84	0	0	0	0	0	0	0	0
circ_00208_EML5	chr14	89202707	89221015	-	86	EML5	.	hsa_circ_0032880	2	0	0	0	0	0	0	0	2	0	0	0	0	0	0	0	0	0	0	0	0	0	0	0	0	0	0	0	0	0	0	0	0	0	0	0	0	0	0	0	0
circ_00211_PASK-AS	chr2	242077415	242082349	+	85	.	PASK	.	2	1	0	0	0	0	0	0	0	0	0	0	0	0	0	0	0	0	0	0	0	0	0	0	0	0	0	0	0	0	0	0	0	0	0	0	0	0	0	0	0
circ_00212_PNN	chr14	39648294	39648666	+	85	PNN	.	hsa_circ_0101802	2	0	0	0	0	0	0	0	0	0	0	0	0	0	0	59	0	0	0	0	0	0	0	0	0	0	0	0	0	0	0	0	0	0	0	0	26	0	0	0	0
circ_00233_SCMH1	chr1	41536266	41608784	-	74	SCMH1	.	hsa_circ_0011942	2	0	0	0	0	73	1	0	0	0	0	0	0	0	0	0	0	0	0	0	0	0	0	0	0	0	0	0	0	0	0	0	0	0	0	0	0	0	0	0	0
circ_00245_CHD7	chr8	61653817	61655656	+	70	CHD7	.	hsa_circ_0084582	2	0	0	0	61	9	0	0	0	0	0	0	0	0	0	0	0	0	0	0	0	0	0	0	0	0	0	0	0	0	0	0	0	0	0	0	0	0	0	0	0
circ_00248_GALNT7	chr4	174169130	174169591	+	70	GALNT7	.	hsa_circ_0001458	2	0	0	0	0	0	0	0	0	0	0	27	0	0	0	0	0	0	43	0	0	0	0	0	0	0	0	0	0	0	0	0	0	0	0	0	0	0	0	0	0
circ_00284_ATXN10	chr22	46085591	46136418	+	59	ATXN10	.	hsa_circ_0008199	2	0	0	0	0	0	0	0	0	0	0	0	0	0	0	0	0	5	0	0	0	0	0	0	0	0	0	0	0	0	0	0	0	0	0	0	0	0	0	0	0
circ_00287_MIR548H4	chr15	69502654	69553668	+	58	MIR548H4	.	hsa_circ_0104368	2	0	0	0	0	0	0	0	7	0	0	0	0	0	0	0	0	0	0	0	0	0	0	0	0	0	0	0	0	0	0	0	0	0	0	51	0	0	0	0	0
circ_00292_ADAMTS19	chr5	129015456	129040084	+	57	ADAMTS19	.	hsa_circ_0073816	2	0	0	0	0	0	0	0	0	0	0	0	0	0	0	0	0	0	0	0	0	0	0	0	22	0	0	0	0	0	0	0	0	0	0	0	0	0	0	0	0
circ_00296_ORC4	chr2	148730307	148733544	-	56	ORC4	.	hsa_circ_0001074	2	0	0	0	0	0	0	0	0	0	0	0	0	0	0	0	0	0	0	0	0	0	0	0	0	2	0	0	0	0	0	0	0	0	0	0	0	0	0	0	0
circ_00319_WNK1-AS	chr12	978072	978214	-	51	.	WNK1	.	2	0	0	0	0	0	0	0	0	0	0	0	0	0	0	0	0	0	0	0	0	0	0	0	0	0	0	0	0	0	0	0	0	0	0	0	1	0	0	0	0
circ_00355_ASH1L	chr1	155408117	155429689	-	42	ASH1L	.	hsa_circ_0003247	2	0	0	0	0	0	0	0	0	0	0	0	0	0	0	0	0	0	0	0	0	0	0	0	0	0	0	0	0	0	0	0	0	0	0	0	0	0	0	0	0
circ_00422_TAX1BP1	chr7	27824781	27825108	+	25	TAX1BP1	.	hsa_circ_0079668	2	0	0	0	0	0	0	0	0	0	0	0	24	0	0	0	0	0	0	0	0	0	0	0	0	0	0	0	0	0	0	0	0	0	0	0	0	0	0	0	0
circ_00443_COX4I1	chr16	85838613	85839453	+	20	COX4I1	.	.	2	0	0	0	0	0	0	0	0	0	0	0	0	0	0	0	0	0	0	0	0	0	0	0	0	0	0	0	0	0	0	0	0	0	0	0	0	0	0	0	0
circ_00460_SETD2	chr3	47098310	47108608	-	16	SETD2	.	hsa_circ_0002569	2	0	0	0	0	0	0	0	0	0	0	0	0	0	0	0	0	0	0	0	0	0	0	0	0	0	0	0	0	0	0	0	0	0	0	0	0	0	0	15	0
circ_00464_PRPF38B	chr1	109242076	109242181	+	16	PRPF38B	.	.	2	0	0	0	0	0	0	0	0	0	0	0	0	15	0	0	0	0	0	0	0	0	0	0	0	0	0	0	0	0	0	0	0	0	0	0	0	1	0	0	0
circ_00473_CCDC66	chr3	56626997	56628056	+	13	CCDC66	.	hsa_circ_0001313	2	0	0	0	0	0	0	0	0	0	0	0	0	0	0	0	0	0	0	0	0	0	0	3	0	0	0	0	0	10	0	0	0	0	0	0	0	0	0	0	0
circ_00506_STRN3	chr14	31424825	31425448	-	8	STRN3	.	hsa_circ_0007656	2	0	0	0	0	0	0	0	0	0	0	0	0	0	0	0	0	0	0	0	0	0	0	0	0	0	0	0	0	0	0	0	0	0	0	0	0	0	0	0	0
circ_00524_SLC25A16	chr10	70246900	70277022	-	4	SLC25A16	.	hsa_circ_0018532	2	0	0	0	0	0	0	0	0	0	1	0	0	0	0	0	0	0	0	0	0	0	0	0	0	0	0	0	0	0	0	0	0	0	0	0	0	0	0	0	0
circ_00005_PNN	chr14	39649921	39650026	+	438	PNN	.	.	1	0	0	0	0	0	0	0	0	0	0	0	438	0	0	0	0	0	0	0	0	0	0	0	0	0	0	0	0	0	0	0	0	0	0	0	0	0	0	0	0
circ_00013_BRF1	chr14	105685334	105686467	-	297	BRF1	.	hsa_circ_0101411	1	0	0	0	0	0	0	0	0	0	0	0	0	0	0	0	0	0	0	0	0	0	0	0	0	0	0	0	0	0	0	0	0	0	0	0	0	0	0	0	0
circ_00016_ROCK1	chr18	18562723	18564496	-	264	ROCK1	.	hsa_circ_0107997	1	0	0	0	0	0	0	0	0	0	0	0	0	0	0	0	0	0	0	0	0	0	0	0	0	0	0	0	0	0	0	0	0	0	0	0	0	0	0	0	0
circ_00017_intergenic	chr19	37709383	37709544	+	259	.	.	.	1	259	0	0	0	0	0	0	0	0	0	0	0	0	0	0	0	0	0	0	0	0	0	0	0	0	0	0	0	0	0	0	0	0	0	0	0	0	0	0	0
circ_00020_GSK3B	chr3	119624601	119666198	-	228	GSK3B	.	hsa_circ_0007926	1	0	0	0	0	0	0	0	0	0	0	0	0	0	0	0	0	0	0	0	0	0	0	0	0	0	0	0	0	0	0	0	0	0	0	0	228	0	0	0	0
circ_00021_NBAS	chr2	15514731	15557836	-	225	NBAS	.	hsa_circ_0009014	1	0	0	0	0	0	0	0	0	0	0	0	0	0	0	0	0	0	0	0	0	225	0	0	0	0	0	0	0	0	0	0	0	0	0	0	0	0	0	0	0
circ_00022_SPATA5	chr4	123940316	123949550	+	223	SPATA5	.	.	1	0	0	0	0	0	0	0	0	0	0	0	0	0	0	0	0	0	0	0	0	0	0	0	0	0	0	0	0	0	0	0	0	0	0	0	223	0	0	0	0
circ_00023_PHC3	chr3	169831147	169867032	-	223	PHC3	.	hsa_circ_0067897	1	0	0	0	0	0	0	0	0	0	0	0	0	0	0	223	0	0	0	0	0	0	0	0	0	0	0	0	0	0	0	0	0	0	0	0	0	0	0	0	0
circ_00024_IFT74	chr9	27009017	27018685	+	217	IFT74	.	hsa_circ_0138559	1	0	0	0	0	0	0	0	0	0	0	0	0	0	0	0	0	0	0	0	0	0	0	0	0	0	0	0	0	0	0	0	0	0	0	0	0	0	0	217	0
circ_00026_ASPRV1	chr2	70278334	70312756	-	213	ASPRV1	.	hsa_circ_0005380	1	0	0	0	0	0	0	0	0	0	0	0	0	0	0	0	0	0	0	0	0	0	0	0	0	0	0	0	0	0	0	0	0	0	0	0	0	0	0	0	0
circ_00027_DNM3	chr1	172247295	172247456	+	212	DNM3	.	.	1	0	0	0	0	0	0	0	0	0	0	0	0	0	0	0	0	0	0	0	0	0	0	0	0	0	0	0	0	0	0	0	0	0	0	0	0	0	0	0	0
circ_00028_TTC39C	chr18	21644103	21663045	+	211	TTC39C	.	hsa_circ_0047270	1	0	0	0	0	0	0	0	0	0	0	0	0	0	0	0	0	0	0	0	0	211	0	0	0	0	0	0	0	0	0	0	0	0	0	0	0	0	0	0	0
circ_00029_TMEM248	chr7	66421990	66422209	+	208	TMEM248	.	.	1	0	0	0	0	0	0	0	0	0	0	0	0	0	0	0	0	0	0	0	0	0	0	0	0	0	0	0	0	0	208	0	0	0	0	0	0	0	0	0	0
circ_00032_FTO	chr16	53907697	53922863	+	204	FTO	.	hsa_circ_0005941	1	0	0	0	0	0	0	0	0	0	0	0	0	0	0	0	0	0	0	0	0	0	0	0	0	0	0	0	0	0	0	0	0	0	0	0	0	0	0	0	0
circ_00034_UBAP2	chr9	33960823	33973235	-	202	UBAP2	.	hsa_circ_0001850	1	0	0	0	0	0	0	0	0	0	0	0	0	0	0	0	0	0	0	0	0	0	0	0	0	0	0	0	0	0	0	0	0	0	0	202	0	0	0	0	0
circ_00037_intergenic	chrX	22040308	22040437	+	194	.	.	.	1	0	0	0	0	0	0	0	0	0	0	0	0	0	0	0	0	0	0	0	0	0	0	0	0	0	0	0	0	0	0	0	0	0	0	0	0	0	0	0	0
circ_00039_PAXIP1-AS1-AS	chr7	154795350	154795532	-	181	.	PAXIP1-AS1	.	1	0	0	0	0	0	0	0	0	0	0	0	0	0	0	0	0	0	0	0	0	0	0	0	0	0	0	0	0	0	0	0	0	0	0	0	0	0	0	0	0
circ_00040_KDM2B	chr12	121890922	121891147	-	181	KDM2B	.	.	1	0	0	0	0	0	0	0	0	0	0	0	0	0	0	0	0	0	0	0	0	0	0	0	0	0	0	0	0	0	0	0	0	0	0	0	0	0	0	0	0
circ_00041_CCDC138	chr2	109463193	109473426	+	180	CCDC138	.	hsa_circ_0116998	1	0	0	0	0	0	0	0	0	0	0	0	0	0	0	0	0	0	0	0	0	0	0	0	0	0	0	0	0	0	0	0	180	0	0	0	0	0	0	0	0
circ_00042_CDS2	chr20	5154168	5171442	+	180	CDS2	.	.	1	0	0	0	0	0	0	0	0	0	0	0	0	0	0	0	0	0	0	0	0	0	0	0	0	0	0	0	0	0	0	0	0	0	0	0	0	0	0	0	0
circ_00043_CENPF	chr1	214795421	214837123	+	180	CENPF	.	.	1	0	0	0	0	0	0	0	0	0	0	0	180	0	0	0	0	0	0	0	0	0	0	0	0	0	0	0	0	0	0	0	0	0	0	0	0	0	0	0	0
circ_00044_PUM2	chr2	20453582	20455931	-	179	PUM2	.	hsa_circ_0052835	1	0	0	0	0	0	0	0	0	0	0	0	0	0	0	0	0	0	0	0	0	0	0	0	0	0	0	0	0	0	0	0	0	0	0	0	179	0	0	0	0
circ_00048_HABP4	chr9	99227618	99228060	+	174	HABP4	.	hsa_circ_0139428	1	0	0	0	0	0	0	0	0	0	0	0	0	0	0	0	0	0	0	0	0	0	0	0	0	0	0	0	0	0	0	0	0	0	0	0	0	0	0	0	0
circ_00049_UBAP2	chr9	33953282	33963789	-	174	UBAP2	.	hsa_circ_0001847	1	0	0	0	0	0	0	0	0	0	0	0	0	0	0	0	0	0	0	0	0	0	0	0	0	0	0	0	0	0	0	0	0	0	0	0	0	0	0	0	0
circ_00050_BACH1	chr21	30693541	30702014	+	171	BACH1	.	hsa_circ_0001181	1	0	0	0	0	0	0	0	0	0	0	0	0	0	0	0	0	0	0	0	0	0	0	0	0	0	0	0	0	0	0	0	0	171	0	0	0	0	0	0	0
circ_00051_TRHDE	chr12	72893277	72969322	+	170	TRHDE	.	hsa_circ_0099192	1	0	0	0	0	0	0	0	0	0	0	0	0	0	0	0	0	0	0	0	0	0	0	0	0	0	0	0	0	0	0	0	0	0	0	0	0	0	0	0	0
circ_00052_MDN1	chr6	90433230	90448174	-	169	MDN1	.	.	1	0	0	0	0	0	0	0	0	0	0	0	0	0	0	0	0	0	0	0	0	0	0	0	0	0	0	0	0	0	0	0	0	0	0	0	0	0	0	0	0
circ_00053_PELI1-AS	chr2	64321911	64322010	+	169	.	PELI1	.	1	0	0	0	0	0	0	0	0	0	0	0	0	0	0	0	0	0	169	0	0	0	0	0	0	0	0	0	0	0	0	0	0	0	0	0	0	0	0	0	0
circ_00055_PCMTD1	chr8	52773404	52773806	-	166	PCMTD1	.	hsa_circ_0001801	1	0	0	0	0	0	0	0	0	0	0	0	0	0	0	0	0	0	0	0	0	0	0	0	0	0	0	0	0	0	0	0	0	0	0	0	0	0	0	0	0
circ_00059_COPA	chr1	160293220	160302347	-	160	COPA	.	hsa_circ_0008661	1	0	0	0	0	0	0	0	0	0	0	0	0	160	0	0	0	0	0	0	0	0	0	0	0	0	0	0	0	0	0	0	0	0	0	0	0	0	0	0	0
circ_00060_ERBIN	chr5	65284462	65324171	+	159	ERBIN	.	hsa_circ_0129386	1	0	0	0	0	0	0	0	0	0	0	0	0	0	0	0	0	0	0	0	0	0	0	0	0	0	0	0	0	0	0	0	0	0	0	0	0	0	0	0	0
circ_00062_PTTG1IP	chr21	46275124	46281186	-	158	PTTG1IP	.	hsa_circ_0001200	1	0	0	0	0	0	0	0	0	0	0	0	0	0	0	0	0	0	0	0	0	0	0	0	0	0	0	0	0	0	0	0	0	0	0	0	158	0	0	0	0
circ_00063_CAPRIN1	chr11	34093272	34098189	+	158	CAPRIN1	.	hsa_circ_0005974	1	0	0	0	0	158	0	0	0	0	0	0	0	0	0	0	0	0	0	0	0	0	0	0	0	0	0	0	0	0	0	0	0	0	0	0	0	0	0	0	0
circ_00065_DEK	chr6	18249881	18258636	-	156	DEK	.	hsa_circ_0131432	1	156	0	0	0	0	0	0	0	0	0	0	0	0	0	0	0	0	0	0	0	0	0	0	0	0	0	0	0	0	0	0	0	0	0	0	0	0	0	0	0
circ_00066_ANAPC7	chr12	110819556	110834257	-	156	ANAPC7	.	hsa_circ_0005785	1	0	0	0	0	0	0	0	0	0	0	0	0	0	0	0	0	0	0	0	0	0	0	0	0	0	156	0	0	0	0	0	0	0	0	0	0	0	0	0	0
circ_00067_SMG1	chr16	18851019	18851268	-	155	SMG1	.	hsa_circ_0006976	1	0	0	0	0	0	0	0	0	0	0	0	0	0	0	0	0	0	0	0	155	0	0	0	0	0	0	0	0	0	0	0	0	0	0	0	0	0	0	0	0
circ_00068_TXLNA	chr1	32659730	32660626	+	155	TXLNA	.	.	1	0	0	0	0	0	0	0	0	0	0	0	0	0	0	0	0	0	0	0	0	0	155	0	0	0	0	0	0	0	0	0	0	0	0	0	0	0	0	0	0
circ_00071_DNMT1	chr19	10283765	10286272	-	150	DNMT1	.	.	1	0	0	0	0	0	0	0	0	0	0	0	0	0	0	0	0	0	0	0	0	0	0	0	0	0	0	0	0	0	0	0	0	0	0	0	0	0	0	0	0
circ_00072_SNRPN	chr15	25212175	25213229	+	149	SNRPN	.	hsa_circ_0103152	1	149	0	0	0	0	0	0	0	0	0	0	0	0	0	0	0	0	0	0	0	0	0	0	0	0	0	0	0	0	0	0	0	0	0	0	0	0	0	0	0
circ_00073_PANK2	chr20	3888572	3899443	+	148	PANK2	MIR103B2	hsa_circ_0005650	1	0	0	0	0	0	0	0	0	0	0	0	0	0	0	0	0	0	0	0	0	0	0	0	0	0	0	0	0	148	0	0	0	0	0	0	0	0	0	0	0
circ_00074_MIER1	chr1	67423741	67428843	+	148	MIER1	.	hsa_circ_0113954	1	0	0	0	0	0	0	0	0	0	0	0	0	0	0	148	0	0	0	0	0	0	0	0	0	0	0	0	0	0	0	0	0	0	0	0	0	0	0	0	0
circ_00075_ELK4	chr1	205585605	205593019	-	148	ELK4	.	hsa_circ_0000175	1	0	0	0	0	0	0	0	0	0	0	0	0	0	0	0	0	0	0	0	0	0	0	0	0	0	0	0	0	0	0	0	0	0	0	0	0	0	0	0	0
circ_00076_CENPF-AS	chr1	214814498	214814795	-	147	.	CENPF	.	1	0	147	0	0	0	0	0	0	0	0	0	0	0	0	0	0	0	0	0	0	0	0	0	0	0	0	0	0	0	0	0	0	0	0	0	0	0	0	0	0
circ_00077_MMP16	chr8	89179897	89198827	-	146	MMP16	.	hsa_circ_0137252	1	0	0	0	0	0	0	0	0	0	0	0	0	0	0	0	0	0	0	0	0	0	0	0	0	0	0	0	0	0	0	0	0	0	0	0	0	0	0	0	0
circ_00078_TFRC	chr3	195780288	195803993	-	146	TFRC	.	hsa_circ_0068606	1	0	0	0	0	0	0	0	0	0	0	0	0	0	0	146	0	0	0	0	0	0	0	0	0	0	0	0	0	0	0	0	0	0	0	0	0	0	0	0	0
circ_00079_RNF168	chr3	196214269	196215554	-	144	RNF168	.	hsa_circ_0123217	1	0	0	0	0	0	0	0	0	0	0	0	0	0	0	0	0	144	0	0	0	0	0	0	0	0	0	0	0	0	0	0	0	0	0	0	0	0	0	0	0
circ_00080_NUFIP2	chr17	27613009	27614734	-	144	NUFIP2	.	hsa_circ_0106467	1	0	0	0	0	0	0	0	0	0	0	0	0	0	0	0	0	0	0	0	0	0	0	144	0	0	0	0	0	0	0	0	0	0	0	0	0	0	0	0	0
circ_00081_ST7L	chr1	113119607	113126748	-	142	ST7L	.	hsa_circ_0110463	1	0	0	0	0	0	0	0	0	142	0	0	0	0	0	0	0	0	0	0	0	0	0	0	0	0	0	0	0	0	0	0	0	0	0	0	0	0	0	0	0
circ_00082_SLC4A7	chr3	27420739	27493989	-	141	SLC4A7	.	hsa_circ_0064616	1	0	0	0	0	0	141	0	0	0	0	0	0	0	0	0	0	0	0	0	0	0	0	0	0	0	0	0	0	0	0	0	0	0	0	0	0	0	0	0	0
circ_00083_STRN3	chr14	31404368	31425448	-	141	STRN3	.	hsa_circ_0031446	1	0	0	0	0	0	0	0	0	0	0	0	0	0	0	0	0	0	0	0	0	0	0	0	0	0	0	0	0	0	0	0	0	0	0	0	0	0	0	0	0
circ_00084_UBE3C	chr7	156979527	157000629	+	140	UBE3C	.	hsa_circ_0133797	1	0	0	0	0	0	0	0	0	0	0	140	0	0	0	0	0	0	0	0	0	0	0	0	0	0	0	0	0	0	0	0	0	0	0	0	0	0	0	0	0
circ_00085_ERCC8	chr5	60200618	60217922	-	140	ERCC8	.	.	1	0	0	0	0	0	0	0	0	0	0	0	0	0	0	0	0	0	0	0	0	0	0	0	0	0	0	0	0	0	0	140	0	0	0	0	0	0	0	0	0
circ_00087_ARFGEF1	chr8	68123717	68151128	-	138	ARFGEF1	.	hsa_circ_0136980	1	0	0	0	0	0	0	0	0	0	0	0	0	0	0	0	0	0	0	0	0	0	0	0	0	0	0	0	0	0	0	0	0	0	0	0	0	0	0	0	0
circ_00088_PCF11	chr11	82872368	82895950	+	138	PCF11	.	hsa_circ_0096564	1	0	0	0	0	0	0	0	0	0	0	0	0	0	0	0	0	0	0	138	0	0	0	0	0	0	0	0	0	0	0	0	0	0	0	0	0	0	0	0	0
circ_00089_SMC6	chr2	17889905	17912406	-	137	SMC6	.	hsa_circ_0118179	1	0	0	0	137	0	0	0	0	0	0	0	0	0	0	0	0	0	0	0	0	0	0	0	0	0	0	0	0	0	0	0	0	0	0	0	0	0	0	0	0
circ_00090_EGFLAM-AS	chr5	38319266	38320824	-	136	.	EGFLAM	.	1	0	0	0	0	0	0	0	0	0	0	0	0	0	136	0	0	0	0	0	0	0	0	0	0	0	0	0	0	0	0	0	0	0	0	0	0	0	0	0	0
circ_00091_FAM171A1	chr10	15317853	15326104	-	135	FAM171A1	.	hsa_circ_0093206	1	0	0	0	0	0	0	0	0	0	0	0	0	0	0	0	0	0	0	0	0	0	0	0	0	0	0	0	0	0	0	0	0	0	0	0	0	0	0	0	0
circ_00092_ATP23	chr12	58345540	58347472	+	134	ATP23	.	hsa_circ_0098896	1	0	0	0	0	0	0	0	0	0	0	0	0	0	0	0	0	0	0	0	0	0	0	0	0	0	0	0	0	0	0	0	0	0	0	0	0	0	0	0	0
circ_00093_intergenic	chr11	74692480	74693220	-	134	.	.	.	1	0	0	0	0	0	0	0	0	0	0	0	0	0	0	0	0	0	0	0	0	0	0	0	0	0	134	0	0	0	0	0	0	0	0	0	0	0	0	0	0
circ_00094_SLAIN2	chr4	48371865	48385801	+	133	SLAIN2	.	hsa_circ_0126525	1	0	0	0	0	0	0	0	0	0	0	0	0	0	0	0	0	0	0	0	0	0	0	0	0	0	0	0	0	0	0	0	0	0	0	0	0	0	0	133	0
circ_00095_TET1	chr10	70411602	70412351	+	133	TET1	.	hsa_circ_0008783	1	0	0	0	0	0	0	0	0	0	0	0	0	0	0	0	0	0	0	0	0	0	133	0	0	0	0	0	0	0	0	0	0	0	0	0	0	0	0	0	0
circ_00096_ZNF248	chr10	38120159	38145265	-	133	ZNF248	.	.	1	0	0	0	0	0	0	0	0	0	0	0	0	0	0	0	133	0	0	0	0	0	0	0	0	0	0	0	0	0	0	0	0	0	0	0	0	0	0	0	0
circ_00097_MCUR1	chr6	13800572	13807276	-	132	MCUR1	.	hsa_circ_0075669	1	0	0	0	0	0	0	0	0	0	0	0	0	0	0	0	0	0	0	0	0	0	0	0	0	0	0	0	0	0	0	0	0	0	0	0	0	0	0	0	0
circ_00098_SSRP1	chr11	57094899	57095321	-	132	SSRP1	.	.	1	0	0	0	0	0	0	0	0	0	0	0	0	0	0	0	0	0	0	0	0	0	0	0	0	0	0	0	0	0	0	0	0	0	0	132	0	0	0	0	0
circ_00100_NAT10	chr11	34144005	34149146	+	131	NAT10	.	hsa_circ_0021675	1	0	0	0	0	0	0	0	0	0	0	0	0	0	0	0	0	0	0	0	0	0	0	0	0	0	0	0	0	131	0	0	0	0	0	0	0	0	0	0	0
circ_00101_FBXL5	chr4	15626874	15646331	-	130	FBXL5	.	hsa_circ_0069227	1	0	0	0	0	0	0	0	0	0	0	0	0	0	0	0	0	0	0	0	0	0	0	0	0	0	0	0	0	0	0	0	0	0	0	0	0	0	0	0	0
circ_00102_SPTBN1-AS	chr2	54845221	54848554	-	130	.	SPTBN1	.	1	0	130	0	0	0	0	0	0	0	0	0	0	0	0	0	0	0	0	0	0	0	0	0	0	0	0	0	0	0	0	0	0	0	0	0	0	0	0	0	0
circ_00105_CYFIP2	chr5	156721791	156723782	+	128	CYFIP2	.	hsa_circ_0074760	1	0	0	0	0	0	0	0	0	0	0	0	0	0	0	0	0	0	0	0	0	0	0	0	0	0	0	0	0	0	0	0	0	0	0	0	0	0	0	0	0
circ_00106_RAD18	chr3	8940577	8955404	-	127	RAD18	.	.	1	0	0	0	0	0	0	0	0	0	0	0	0	0	0	0	0	0	0	0	0	0	0	0	127	0	0	0	0	0	0	0	0	0	0	0	0	0	0	0	0
circ_00107_USP7	chr16	9009501	9009658	-	127	USP7	.	.	1	0	0	0	0	0	0	0	0	0	0	0	0	0	0	0	0	0	0	0	0	0	0	0	0	0	0	0	0	0	0	0	0	0	0	127	0	0	0	0	0
circ_00108_MGA	chr15	41961025	41962156	+	127	MGA	.	hsa_circ_0000591	1	0	0	0	0	0	0	0	0	0	0	0	0	0	0	0	0	0	0	0	0	0	0	0	0	0	0	0	0	0	0	0	0	0	0	0	0	0	0	0	0
circ_00109_RFX3-AS1	chr9	3668262	3700365	+	126	RFX3-AS1	.	.	1	0	0	0	0	0	0	0	0	0	0	0	0	0	0	0	0	0	0	0	0	0	0	0	0	0	0	0	0	126	0	0	0	0	0	0	0	0	0	0	0
circ_00110_DYRK1A	chr21	38852985	38853128	+	126	DYRK1A	.	.	1	126	0	0	0	0	0	0	0	0	0	0	0	0	0	0	0	0	0	0	0	0	0	0	0	0	0	0	0	0	0	0	0	0	0	0	0	0	0	0	0
circ_00112_TET1	chr10	70404454	70412351	+	125	TET1	.	hsa_circ_0093998	1	0	0	0	0	0	0	0	0	0	0	0	0	0	0	0	0	0	0	0	0	0	0	0	0	0	0	0	0	0	0	125	0	0	0	0	0	0	0	0	0
circ_00113_GRB10	chr7	50737418	50742355	-	124	GRB10	.	hsa_circ_0008334	1	0	0	0	0	0	0	0	0	0	0	0	0	0	0	0	0	0	0	0	0	0	0	0	0	0	0	0	0	0	0	0	0	0	0	0	0	0	0	0	0
circ_00114_WDR43	chr2	29135455	29137074	+	122	WDR43	.	hsa_circ_0053343	1	0	0	0	0	0	0	0	0	0	0	0	0	0	0	0	0	0	0	0	0	0	0	0	0	0	0	0	0	0	0	0	0	0	0	0	0	0	0	0	0
circ_00117_BIRC6	chr2	32698179	32715218	+	119	BIRC6	.	.	1	0	0	0	0	0	0	0	0	0	0	0	0	0	0	0	0	0	0	0	0	0	0	0	0	0	0	0	0	0	0	0	0	0	0	0	0	0	0	0	0
circ_00119_ZNF644	chr1	91403041	91447927	-	119	ZNF644	.	hsa_circ_0114428	1	0	0	0	0	0	0	0	0	0	0	0	0	0	0	0	0	0	0	119	0	0	0	0	0	0	0	0	0	0	0	0	0	0	0	0	0	0	0	0	0
circ_00120_KDM1A	chr1	23397717	23398690	+	119	KDM1A	.	hsa_circ_0010835	1	0	0	0	0	119	0	0	0	0	0	0	0	0	0	0	0	0	0	0	0	0	0	0	0	0	0	0	0	0	0	0	0	0	0	0	0	0	0	0	0
circ_00121_MALAT1	chr11	65267978	65268168	+	119	MALAT1	.	.	1	0	0	0	0	0	0	0	0	0	0	0	0	0	0	0	0	0	0	0	0	0	0	0	0	0	0	0	0	0	0	0	0	0	0	0	0	0	0	0	0
circ_00123_ZUFSP	chr6	116966876	116980087	-	117	ZUFSP	.	hsa_circ_0130432	1	0	0	0	117	0	0	0	0	0	0	0	0	0	0	0	0	0	0	0	0	0	0	0	0	0	0	0	0	0	0	0	0	0	0	0	0	0	0	0	0
circ_00124_UBE3A	chr15	25650607	25660989	-	117	UBE3A	.	hsa_circ_0005147	1	117	0	0	0	0	0	0	0	0	0	0	0	0	0	0	0	0	0	0	0	0	0	0	0	0	0	0	0	0	0	0	0	0	0	0	0	0	0	0	0
circ_00125_XPO1	chr2	61749745	61753656	-	116	XPO1	.	hsa_circ_0001016	1	0	0	0	0	0	0	0	0	0	0	0	0	0	0	0	0	116	0	0	0	0	0	0	0	0	0	0	0	0	0	0	0	0	0	0	0	0	0	0	0
circ_00126_PRSS12	chr4	119252870	119259469	-	115	PRSS12	.	hsa_circ_0006472	1	0	0	0	0	0	0	0	0	0	0	0	0	0	0	0	0	0	0	0	0	0	0	0	0	0	0	0	0	115	0	0	0	0	0	0	0	0	0	0	0
circ_00127_UBA2	chr19	34921480	34929671	+	114	UBA2	.	hsa_circ_0006987	1	0	0	0	114	0	0	0	0	0	0	0	0	0	0	0	0	0	0	0	0	0	0	0	0	0	0	0	0	0	0	0	0	0	0	0	0	0	0	0	0
circ_00128_TNPO1	chr5	72157634	72171564	+	113	TNPO1	.	hsa_circ_0072918	1	0	0	0	0	0	0	0	0	0	0	0	0	0	0	0	0	0	0	0	0	0	0	0	0	0	0	0	0	0	113	0	0	0	0	0	0	0	0	0	0
circ_00129_CDH2-AS	chr18	25560912	25561033	+	113	.	CDH2	.	1	0	0	0	0	0	0	0	0	0	0	0	0	0	0	0	0	0	0	0	0	0	0	0	0	0	0	0	0	0	0	0	0	0	0	113	0	0	0	0	0
circ_00130_PKN2	chr1	89236034	89237562	+	112	PKN2	.	hsa_circ_0002008	1	0	0	0	0	0	0	0	0	0	0	112	0	0	0	0	0	0	0	0	0	0	0	0	0	0	0	0	0	0	0	0	0	0	0	0	0	0	0	0	0
circ_00131_ROCK1	chr18	18571153	18571265	-	112	ROCK1	.	.	1	0	0	0	0	0	0	0	0	0	0	0	112	0	0	0	0	0	0	0	0	0	0	0	0	0	0	0	0	0	0	0	0	0	0	0	0	0	0	0	0
circ_00132_NETO2	chr16	47162235	47168321	-	112	NETO2	.	.	1	0	0	0	0	0	0	0	0	0	0	0	0	0	0	0	0	0	0	0	0	0	0	0	0	0	0	0	0	0	0	0	0	0	0	0	0	0	0	0	0
circ_00133_SOS2	chr14	50616725	50619891	-	112	SOS2	.	hsa_circ_0101992	1	0	0	0	0	0	0	0	0	0	0	0	0	0	0	0	0	0	0	0	0	112	0	0	0	0	0	0	0	0	0	0	0	0	0	0	0	0	0	0	0
circ_00134_ZNF460-AS	chr19	57803636	57803770	-	111	.	ZNF460	.	1	0	0	0	0	0	0	0	0	0	0	0	0	0	0	0	0	0	0	0	0	0	0	0	0	0	0	0	0	0	0	0	0	0	0	0	0	0	0	111	0
circ_00136_LOC101928978	chr4	85008008	85013329	-	110	LOC101928978	.	.	1	0	0	0	0	0	0	0	0	0	0	110	0	0	0	0	0	0	0	0	0	0	0	0	0	0	0	0	0	0	0	0	0	0	0	0	0	0	0	0	0
circ_00138_DNAJC7	chr17	40133872	40135654	-	110	DNAJC7	.	.	1	0	0	0	0	0	0	0	0	0	0	0	0	0	0	0	0	0	0	0	0	0	0	0	110	0	0	0	0	0	0	0	0	0	0	0	0	0	0	0	0
circ_00140_RBM26	chr13	79915257	79918929	-	109	RBM26	.	hsa_circ_0030533	1	0	0	0	0	0	0	0	0	0	0	0	0	0	0	0	0	0	0	0	0	0	0	0	0	0	0	0	0	0	0	0	0	0	0	0	109	0	0	0	0
circ_00141_CDK14	chr7	90326038	90326247	+	108	CDK14	.	.	1	0	0	0	0	0	0	0	0	0	0	0	0	0	0	0	0	0	0	0	0	0	0	0	0	0	0	0	0	0	0	0	0	0	108	0	0	0	0	0	0
circ_00142_TMEM108	chr3	132778572	132778761	+	108	TMEM108	.	.	1	0	0	0	0	0	0	0	0	0	0	0	0	0	0	0	0	0	0	0	0	0	0	0	0	0	0	0	0	0	0	0	0	0	0	0	0	108	0	0	0
circ_00143_RBM4B	chr11	66436085	66436762	-	108	RBM4B	.	hsa_circ_0004168	1	0	0	0	0	0	0	0	0	0	0	0	0	0	0	0	0	0	0	108	0	0	0	0	0	0	0	0	0	0	0	0	0	0	0	0	0	0	0	0	0
circ_00144_EXOSC1	chr10	99196947	99197507	-	108	EXOSC1	.	hsa_circ_0004896	1	0	0	0	0	0	0	0	0	0	0	0	0	0	0	0	0	0	0	0	0	0	108	0	0	0	0	0	0	0	0	0	0	0	0	0	0	0	0	0	0
circ_00145_SFPQ	chr1	35653641	35654688	-	107	SFPQ	.	.	1	0	0	0	0	0	0	0	0	0	0	0	0	0	0	0	0	0	0	0	0	0	0	0	0	0	0	0	0	0	0	0	0	0	0	0	0	0	0	0	0
circ_00146_LPCAT1-AS	chr5	1463854	1466919	+	106	.	LPCAT1	hsa_circ_0128262	1	0	0	0	0	0	0	0	0	0	0	0	0	0	0	0	0	106	0	0	0	0	0	0	0	0	0	0	0	0	0	0	0	0	0	0	0	0	0	0	0
circ_00147_NAA15	chr4	140263979	140265493	+	106	NAA15	.	hsa_circ_0125376	1	0	0	0	0	0	0	0	0	106	0	0	0	0	0	0	0	0	0	0	0	0	0	0	0	0	0	0	0	0	0	0	0	0	0	0	0	0	0	0	0
circ_00149_PGAP1	chr2	197777605	197787849	-	106	PGAP1	.	hsa_circ_0004191	1	0	0	0	0	0	0	0	0	0	0	0	0	0	0	0	0	0	0	0	0	0	0	0	0	0	0	0	106	0	0	0	0	0	0	0	0	0	0	0	0
circ_00150_RNMT-AS	chr18	13762622	13762773	-	106	.	RNMT	.	1	0	0	0	106	0	0	0	0	0	0	0	0	0	0	0	0	0	0	0	0	0	0	0	0	0	0	0	0	0	0	0	0	0	0	0	0	0	0	0	0
circ_00151_DHTKD1	chr10	12129533	12143180	+	106	DHTKD1	.	.	1	0	0	0	0	0	0	0	0	0	106	0	0	0	0	0	0	0	0	0	0	0	0	0	0	0	0	0	0	0	0	0	0	0	0	0	0	0	0	0	0
circ_00152_MPP6	chr7	24663281	24708279	+	105	MPP6	.	hsa_circ_0133996	1	0	0	0	0	0	0	0	0	0	0	0	0	0	0	0	0	0	0	0	0	0	0	0	0	0	0	0	0	0	0	0	0	0	0	0	0	0	0	0	0
circ_00153_COQ3	chr6	99825261	99828217	-	105	COQ3	.	hsa_circ_0132775	1	0	0	0	0	0	0	0	0	0	0	0	0	0	0	0	0	0	0	0	0	0	105	0	0	0	0	0	0	0	0	0	0	0	0	0	0	0	0	0	0
circ_00154_REPS1	chr6	139228631	139229953	-	105	REPS1	.	hsa_circ_0078017	1	0	105	0	0	0	0	0	0	0	0	0	0	0	0	0	0	0	0	0	0	0	0	0	0	0	0	0	0	0	0	0	0	0	0	0	0	0	0	0	0
circ_00155_SLC4A7	chr3	27490141	27493989	-	105	SLC4A7	.	hsa_circ_0001277	1	0	0	0	0	0	0	0	0	0	0	0	0	0	0	0	0	0	0	0	0	0	0	0	0	0	0	0	0	0	0	0	0	0	0	0	0	0	0	0	0
circ_00156_ATP1A3	chr19	42489069	42489575	-	105	ATP1A3	.	.	1	0	0	0	0	0	0	0	105	0	0	0	0	0	0	0	0	0	0	0	0	0	0	0	0	0	0	0	0	0	0	0	0	0	0	0	0	0	0	0	0
circ_00157_WDR59	chr16	74919550	74937998	-	104	WDR59	.	hsa_circ_0040505	1	0	0	0	0	0	0	104	0	0	0	0	0	0	0	0	0	0	0	0	0	0	0	0	0	0	0	0	0	0	0	0	0	0	0	0	0	0	0	0	0
circ_00158_HECTD4	chr12	112620862	112623297	-	104	HECTD4	.	.	1	104	0	0	0	0	0	0	0	0	0	0	0	0	0	0	0	0	0	0	0	0	0	0	0	0	0	0	0	0	0	0	0	0	0	0	0	0	0	0	0
circ_00159_TSHZ2	chr20	51870037	51873110	+	103	TSHZ2	.	hsa_circ_0115476	1	0	0	0	0	0	0	0	0	0	0	0	0	0	0	0	0	0	0	0	0	0	0	0	0	0	0	0	0	0	0	0	0	0	0	0	0	0	0	0	0
circ_00160_DICER1-AS1-AS	chr14	95640324	95640460	-	103	.	DICER1-AS1	.	1	0	0	0	0	0	0	0	0	0	0	0	0	0	0	0	0	0	0	0	0	0	0	0	0	0	0	0	0	0	0	0	103	0	0	0	0	0	0	0	0
circ_00162_KAT6A-AS	chr8	41791443	41791552	+	102	.	KAT6A	.	1	0	0	0	0	0	0	0	0	0	0	0	0	0	0	0	0	0	0	0	0	0	0	0	0	0	0	0	0	0	0	0	0	0	0	0	0	0	0	0	0
circ_00163_MTMR12	chr5	32268806	32276848	-	102	MTMR12	.	hsa_circ_0072081	1	0	0	0	0	0	0	0	0	0	0	0	0	0	0	0	0	0	0	0	102	0	0	0	0	0	0	0	0	0	0	0	0	0	0	0	0	0	0	0	0
circ_00164_HMP19-AS	chr5	173534839	173535046	-	102	.	HMP19	.	1	0	0	0	0	0	0	0	0	0	0	0	0	0	0	0	0	0	0	0	0	0	0	0	0	0	102	0	0	0	0	0	0	0	0	0	0	0	0	0	0
circ_00165_SMARCC1	chr3	47747898	47770584	-	102	SMARCC1	.	hsa_circ_0123968	1	0	0	0	0	0	0	0	0	0	0	0	0	0	0	0	0	0	0	0	0	0	0	0	0	0	0	0	0	0	0	0	0	0	0	0	0	0	0	0	0
circ_00166_LRRC41	chr1	46746148	46751099	-	102	LRRC41	.	.	1	0	0	0	0	0	0	0	0	0	0	0	0	0	0	0	0	0	0	0	0	0	0	0	0	0	0	0	0	0	0	0	0	0	0	0	0	0	0	0	0
circ_00167_RRP1B	chr21	45106684	45108121	+	101	RRP1B	.	hsa_circ_0116119	1	0	0	0	0	0	0	0	0	0	0	0	0	0	0	0	0	0	0	0	0	0	0	0	0	0	0	0	0	0	0	0	0	0	0	0	0	0	0	0	0
circ_00168_PPP1R13B	chr14	104245081	104263855	-	101	PPP1R13B	.	hsa_circ_0005791	1	0	0	0	0	0	0	0	0	0	0	0	101	0	0	0	0	0	0	0	0	0	0	0	0	0	0	0	0	0	0	0	0	0	0	0	0	0	0	0	0
circ_00169_FIS1-AS	chr7	100884137	100888344	+	100	.	FIS1	.	1	0	0	0	0	0	0	0	0	0	100	0	0	0	0	0	0	0	0	0	0	0	0	0	0	0	0	0	0	0	0	0	0	0	0	0	0	0	0	0	0
circ_00170_C6orf106	chr6	34614377	34617607	-	100	C6orf106	.	hsa_circ_0007172	1	0	0	0	0	0	0	0	0	0	0	0	0	0	0	0	0	0	0	0	0	0	0	0	0	0	0	0	0	0	0	0	0	0	0	0	100	0	0	0	0
circ_00171_ANKRD17	chr4	74014598	74014751	-	99	ANKRD17	.	.	1	0	0	0	0	0	0	0	0	0	0	0	0	0	0	0	0	0	0	0	0	0	0	0	0	0	0	0	0	0	99	0	0	0	0	0	0	0	0	0	0
circ_00172_TTC13	chr1	231090078	231097049	-	99	TTC13	.	hsa_circ_0000195	1	0	0	0	0	0	0	0	0	0	0	0	0	0	0	0	0	0	0	0	0	0	0	0	0	0	0	0	0	0	0	0	0	0	0	0	0	0	0	0	0
circ_00173_RBM33	chr7	155465560	155473602	+	98	RBM33	.	hsa_circ_0001772	1	0	0	0	0	0	0	98	0	0	0	0	0	0	0	0	0	0	0	0	0	0	0	0	0	0	0	0	0	0	0	0	0	0	0	0	0	0	0	0	0
circ_00174_HTT	chr4	3088665	3109150	+	98	HTT	.	hsa_circ_0001392	1	0	0	0	0	0	0	0	0	0	0	0	0	0	0	0	0	0	0	0	0	0	0	0	0	0	0	0	0	0	0	0	0	0	0	0	0	0	0	0	0
circ_00176_ATP9B	chr18	76953182	76974038	+	97	ATP9B	.	hsa_circ_0003275	1	0	0	0	0	0	0	0	0	0	0	0	0	0	0	0	0	0	0	0	0	0	0	0	0	0	0	0	0	0	0	0	0	0	0	0	0	0	0	0	0
circ_00178_CDR1-AS	chrX	139865636	139865971	+	95	.	CDR1	.	1	0	0	0	0	0	0	0	0	0	0	0	0	0	0	0	0	0	0	0	0	0	0	0	0	0	0	0	0	0	0	0	0	0	0	0	0	0	0	0	0
circ_00179_ACTL6A	chr3	179287611	179294701	+	95	ACTL6A	.	.	1	0	0	0	0	0	0	0	0	0	0	0	0	0	0	0	0	0	0	0	0	0	0	0	0	0	0	0	0	0	0	0	0	0	0	0	0	0	0	0	0
circ_00181_KIAA1524	chr3	108270126	108271157	-	94	KIAA1524	.	.	1	0	0	0	0	0	0	0	0	0	0	0	0	0	0	0	0	0	0	0	0	0	0	0	0	0	0	0	0	0	0	0	0	0	0	0	94	0	0	0	0
circ_00183_ZNF609	chr15	64791491	64792365	+	94	ZNF609	.	hsa_circ_0000615	1	0	0	0	0	0	0	0	0	0	0	0	0	0	0	0	0	0	0	0	0	0	0	0	0	0	0	0	0	0	0	0	0	0	0	0	0	0	0	0	0
circ_00184_PIBF1	chr13	73409397	73409506	+	94	PIBF1	.	.	1	0	0	94	0	0	0	0	0	0	0	0	0	0	0	0	0	0	0	0	0	0	0	0	0	0	0	0	0	0	0	0	0	0	0	0	0	0	0	0	0
circ_00185_TMEM158	chr3	45266596	45267028	-	93	TMEM158	.	.	1	0	0	0	0	0	93	0	0	0	0	0	0	0	0	0	0	0	0	0	0	0	0	0	0	0	0	0	0	0	0	0	0	0	0	0	0	0	0	0	0
circ_00186_C12orf65	chr12	123741451	123741569	+	93	C12orf65	.	.	1	0	0	0	0	0	0	0	0	0	0	0	0	0	0	0	0	0	0	0	0	0	0	0	0	0	0	0	0	93	0	0	0	0	0	0	0	0	0	0	0
circ_00187_PSMB1	chr6	170855190	170858201	-	92	PSMB1	.	hsa_circ_0078786	1	0	0	0	0	0	0	0	0	0	0	0	0	0	0	0	0	0	0	0	0	0	0	0	0	0	0	0	0	0	0	0	0	0	0	0	0	0	0	0	0
circ_00188_DENR	chr12	123238239	123262230	+	92	DENR	.	.	1	0	0	0	0	0	0	0	0	0	0	0	0	0	0	0	0	0	0	0	0	0	0	92	0	0	0	0	0	0	0	0	0	0	0	0	0	0	0	0	0
circ_00189_RNGTT	chr6	89554075	89563483	-	91	RNGTT	.	hsa_circ_0077292	1	0	0	0	0	0	0	0	0	0	0	91	0	0	0	0	0	0	0	0	0	0	0	0	0	0	0	0	0	0	0	0	0	0	0	0	0	0	0	0	0
circ_00190_GPC6-AS	chr13	93919601	93919790	-	91	.	GPC6	.	1	0	0	0	0	0	0	0	0	0	0	0	0	0	0	0	0	0	0	0	0	0	0	0	0	0	0	0	0	0	0	0	0	0	0	0	0	91	0	0	0
circ_00191_ADAMTS17	chr15	100871093	100874385	-	88	ADAMTS17	.	hsa_circ_0103076	1	88	0	0	0	0	0	0	0	0	0	0	0	0	0	0	0	0	0	0	0	0	0	0	0	0	0	0	0	0	0	0	0	0	0	0	0	0	0	0	0
circ_00192_EML5	chr14	89192884	89221015	-	88	EML5	.	hsa_circ_0032877	1	0	0	0	0	0	0	0	0	0	0	0	0	0	0	0	0	0	0	0	0	0	0	0	0	0	0	0	0	0	0	0	0	0	0	0	0	0	0	0	0
circ_00193_ENOX1	chr13	44335864	44338931	-	88	ENOX1	.	hsa_circ_0100560	1	0	0	0	0	0	0	0	0	0	0	0	0	0	0	0	0	0	0	0	0	0	88	0	0	0	0	0	0	0	0	0	0	0	0	0	0	0	0	0	0
circ_00194_SLC38A1	chr12	46578324	46578615	-	88	SLC38A1	.	.	1	0	0	0	0	0	0	0	0	0	0	0	0	0	0	0	0	0	0	0	0	0	0	0	0	0	0	0	0	0	0	0	0	0	0	0	0	0	0	0	0
circ_00195_VCAN	chr5	82832825	82868379	+	87	VCAN	.	hsa_circ_0073240	1	0	0	0	0	0	0	0	0	0	0	0	0	0	0	0	0	0	0	0	0	0	0	0	0	0	0	0	0	0	0	0	0	0	0	0	0	0	0	0	0
circ_00196_RBM5	chr3	50145502	50145737	+	87	RBM5	.	hsa_circ_0001305	1	0	0	0	0	0	0	0	0	0	0	0	0	0	0	0	0	0	0	0	0	0	0	0	0	0	0	0	0	0	0	0	0	0	0	0	0	0	0	0	0
circ_00197_DLG1	chr3	196812450	196846401	-	87	DLG1	.	hsa_circ_0007345	1	0	0	0	0	0	0	0	0	0	0	0	0	0	0	0	0	0	0	0	0	87	0	0	0	0	0	0	0	0	0	0	0	0	0	0	0	0	0	0	0
circ_00198_BARD1	chr2	215609790	215646233	-	87	BARD1	.	hsa_circ_0058042	1	0	0	0	0	0	0	87	0	0	0	0	0	0	0	0	0	0	0	0	0	0	0	0	0	0	0	0	0	0	0	0	0	0	0	0	0	0	0	0	0
circ_00199_URB1	chr21	33750753	33756773	-	87	URB1	.	hsa_circ_0001183	1	0	0	0	0	0	87	0	0	0	0	0	0	0	0	0	0	0	0	0	0	0	0	0	0	0	0	0	0	0	0	0	0	0	0	0	0	0	0	0	0
circ_00200_FOXJ3	chr1	42776720	42789498	-	87	FOXJ3	.	.	1	0	0	0	0	0	0	0	0	0	0	0	0	0	0	0	0	0	0	0	0	0	0	0	0	0	0	0	0	0	0	0	0	0	0	0	0	0	0	0	0
circ_00201_DIAPH3	chr13	60348322	60385057	-	87	DIAPH3	.	hsa_circ_0004878	1	0	0	0	0	0	0	0	0	0	0	0	0	0	0	0	0	0	0	0	0	0	87	0	0	0	0	0	0	0	0	0	0	0	0	0	0	0	0	0	0
circ_00202_SNX27	chr1	151588259	151611595	+	87	SNX27	.	.	1	0	0	0	0	0	0	87	0	0	0	0	0	0	0	0	0	0	0	0	0	0	0	0	0	0	0	0	0	0	0	0	0	0	0	0	0	0	0	0	0
circ_00203_AURKAIP1-AS	chr1	1309658	1310583	+	87	.	AURKAIP1	.	1	0	0	0	0	0	0	0	0	0	0	0	0	0	0	0	0	87	0	0	0	0	0	0	0	0	0	0	0	0	0	0	0	0	0	0	0	0	0	0	0
circ_00204_MGEA5	chr10	103552595	103573363	-	87	MGEA5	.	hsa_circ_0092433	1	0	0	0	0	0	0	0	0	0	0	0	0	0	0	0	87	0	0	0	0	0	0	0	0	0	0	0	0	0	0	0	0	0	0	0	0	0	0	0	0
circ_00206_AARS2	chr6	44269926	44270126	-	86	AARS2	.	.	1	0	0	0	0	0	0	0	0	0	0	0	0	0	0	0	0	0	0	0	0	0	0	0	0	0	0	0	0	0	0	0	0	0	0	0	0	0	0	0	0
circ_00207_CHD9	chr16	53289511	53302038	+	86	CHD9	.	hsa_circ_0039365	1	0	0	0	0	0	0	0	0	0	0	0	0	0	0	0	0	0	0	0	0	0	0	0	0	86	0	0	0	0	0	0	0	0	0	0	0	0	0	0	0
circ_00209_DOCK1	chr10	128768965	128807068	+	86	DOCK1	.	hsa_circ_0004102	1	0	86	0	0	0	0	0	0	0	0	0	0	0	0	0	0	0	0	0	0	0	0	0	0	0	0	0	0	0	0	0	0	0	0	0	0	0	0	0	0
circ_00213_GNA13-AS	chr17	63012804	63034246	+	84	.	GNA13	.	1	0	0	0	0	0	0	0	0	0	0	0	0	0	0	0	0	0	0	0	0	0	0	0	0	0	0	0	0	0	0	0	0	0	0	84	0	0	0	0	0
circ_00214_CKAP5	chr11	46776437	46782334	-	84	CKAP5	.	hsa_circ_0021902	1	0	0	0	0	0	0	0	0	0	0	0	0	0	0	0	0	0	0	0	0	0	0	0	0	0	0	0	0	84	0	0	0	0	0	0	0	0	0	0	0
circ_00215_RNASEH2A	chr19	12923896	12924379	+	83	RNASEH2A	.	hsa_circ_0109089	1	0	0	0	0	0	0	0	0	0	0	0	83	0	0	0	0	0	0	0	0	0	0	0	0	0	0	0	0	0	0	0	0	0	0	0	0	0	0	0	0
circ_00216_TRIM33	chr1	115005725	115006178	-	83	TRIM33	.	hsa_circ_0013637	1	0	0	0	0	0	0	0	0	0	0	0	0	0	0	83	0	0	0	0	0	0	0	0	0	0	0	0	0	0	0	0	0	0	0	0	0	0	0	0	0
circ_00217_AKAP10	chr17	19812493	19827830	-	82	AKAP10	.	hsa_circ_0106365	1	0	0	0	82	0	0	0	0	0	0	0	0	0	0	0	0	0	0	0	0	0	0	0	0	0	0	0	0	0	0	0	0	0	0	0	0	0	0	0	0
circ_00218_GLS	chr2	191818290	191819544	+	81	GLS	.	hsa_circ_0057529	1	0	0	0	0	0	0	0	0	0	0	0	0	0	0	0	0	0	0	0	0	0	0	0	81	0	0	0	0	0	0	0	0	0	0	0	0	0	0	0	0
circ_00219_PCDHA1	chr5	140305480	140308910	+	80	PCDHA1	.	hsa_circ_0128145	1	0	0	0	0	0	0	0	0	0	0	0	0	0	0	0	80	0	0	0	0	0	0	0	0	0	0	0	0	0	0	0	0	0	0	0	0	0	0	0	0
circ_00220_MIRLET7BHG	chr22	46493805	46494438	+	80	MIRLET7BHG	.	hsa_circ_0063776	1	0	0	0	0	0	0	80	0	0	0	0	0	0	0	0	0	0	0	0	0	0	0	0	0	0	0	0	0	0	0	0	0	0	0	0	0	0	0	0	0
circ_00221_ATAD5	chr17	29170930	29187630	+	79	ATAD5	.	hsa_circ_0106533	1	0	0	0	0	0	0	0	0	0	0	0	0	0	0	0	0	0	0	0	0	0	0	0	0	0	0	79	0	0	0	0	0	0	0	0	0	0	0	0	0
circ_00222_HIF1A	chr14	62187099	62194373	+	79	HIF1A	.	hsa_circ_0004623	1	0	0	0	0	0	0	0	0	0	0	0	0	0	0	0	0	0	0	79	0	0	0	0	0	0	0	0	0	0	0	0	0	0	0	0	0	0	0	0	0
circ_00223_KLHL11-AS	chr17	40009713	40009831	+	78	.	KLHL11	.	1	0	0	0	0	0	0	0	0	0	0	0	0	0	0	0	0	0	0	0	0	0	0	0	0	0	0	0	0	0	0	0	0	0	0	0	0	0	0	0	0
circ_00224_PDCD11	chr10	105199502	105200607	+	78	PDCD11	.	hsa_circ_0003366	1	0	0	0	0	0	0	0	0	0	0	0	0	0	0	0	0	0	0	0	0	0	0	0	0	0	0	0	0	0	78	0	0	0	0	0	0	0	0	0	0
circ_00226_KANK2	chr19	11289020	11289396	-	76	KANK2	.	hsa_circ_0008554	1	0	0	0	0	0	0	0	0	0	0	0	0	0	0	0	0	0	0	0	0	0	0	0	76	0	0	0	0	0	0	0	0	0	0	0	0	0	0	0	0
circ_00227_UBR4-AS	chr1	19438572	19449732	+	76	.	UBR4	.	1	0	0	0	0	0	0	0	0	0	0	0	0	0	0	0	0	0	0	0	0	0	0	0	0	0	0	0	0	0	0	0	0	0	0	0	0	0	0	0	0
circ_00228_GPR137-AS	chr11	64054088	64054295	-	76	.	GPR137	.	1	0	0	0	0	0	0	0	0	0	0	0	0	0	0	0	0	0	0	0	0	0	0	0	0	76	0	0	0	0	0	0	0	0	0	0	0	0	0	0	0
circ_00229_SFMBT1	chr3	52960046	52962357	-	75	SFMBT1	.	hsa_circ_0066147	1	0	0	0	0	0	0	0	0	0	0	0	0	0	0	0	0	0	0	0	0	0	0	0	75	0	0	0	0	0	0	0	0	0	0	0	0	0	0	0	0
circ_00230_EHMT1	chr9	140622800	140657272	+	74	EHMT1	.	hsa_circ_0089715	1	0	0	0	0	0	0	0	0	0	0	0	0	0	0	0	0	0	0	0	0	0	0	0	0	0	0	0	0	0	0	0	0	0	0	0	0	0	0	0	0
circ_00231_KIAA0368	chr9	114148656	114154104	-	74	KIAA0368	.	hsa_circ_0001882	1	0	0	0	0	0	0	0	0	0	0	0	0	0	0	0	0	0	0	0	0	0	0	0	0	0	0	0	0	0	0	0	0	0	0	0	0	0	0	0	0
circ_00232_SCLT1	chr4	129809833	129880932	-	74	SCLT1	.	hsa_circ_0125320	1	0	0	0	0	0	0	0	0	0	0	0	0	0	0	0	0	0	0	0	0	0	0	0	0	0	0	0	0	0	0	0	0	0	0	0	0	0	0	0	0
circ_00234_XRCC3	chr14	104180342	104180501	-	74	XRCC3	.	.	1	0	0	0	0	0	0	0	0	0	0	0	0	0	0	0	0	0	74	0	0	0	0	0	0	0	0	0	0	0	0	0	0	0	0	0	0	0	0	0	0
circ_00235_ZEB1	chr10	31644072	31647262	+	74	ZEB1	.	hsa_circ_0004737	1	0	0	0	0	0	0	0	0	0	0	0	0	0	0	0	0	0	0	0	0	0	0	0	0	0	0	0	0	0	0	0	0	0	0	0	0	0	0	0	74
circ_00236_POLD1	chr19	50902107	50902741	+	73	POLD1	.	hsa_circ_0052012	1	0	0	0	0	0	0	0	0	0	0	0	0	0	0	0	0	0	73	0	0	0	0	0	0	0	0	0	0	0	0	0	0	0	0	0	0	0	0	0	0
circ_00237_ARID1A	chr1	27056141	27059283	+	73	ARID1A	.	hsa_circ_0008494	1	0	0	0	0	0	0	0	0	0	0	0	0	0	0	0	0	0	0	0	0	0	0	0	0	0	0	0	0	73	0	0	0	0	0	0	0	0	0	0	0
circ_00238_ACTR6	chr12	100598717	100599522	+	73	ACTR6	DEPDC4	hsa_circ_0027857	1	0	0	0	0	0	0	0	0	0	0	0	0	0	0	0	0	0	0	0	0	0	0	0	0	0	0	0	0	73	0	0	0	0	0	0	0	0	0	0	0
circ_00239_ARL13B	chr3	93722502	93722752	+	72	ARL13B	.	hsa_circ_0124787	1	0	0	0	0	0	0	0	0	0	0	0	0	72	0	0	0	0	0	0	0	0	0	0	0	0	0	0	0	0	0	0	0	0	0	0	0	0	0	0	0
circ_00240_ALS2	chr2	202591510	202591973	-	72	ALS2	.	.	1	0	0	0	0	0	0	0	0	0	0	0	0	0	0	0	0	0	0	0	0	0	0	0	0	0	0	0	72	0	0	0	0	0	0	0	0	0	0	0	0
circ_00241_CEP162	chr6	84879046	84896341	-	71	CEP162	.	.	1	0	0	0	0	0	0	0	0	0	0	0	0	0	0	0	0	0	0	0	0	0	0	0	0	0	0	0	0	0	0	0	0	71	0	0	0	0	0	0	0
circ_00242_LARP1B-AS	chr4	129019636	129019745	-	71	.	LARP1B	.	1	0	0	0	0	0	0	0	0	0	0	0	0	0	0	0	0	0	0	0	0	0	0	0	0	0	0	0	0	0	0	0	0	0	0	0	0	0	0	0	0
circ_00243_SYNRG	chr17	35936438	35945538	-	71	SYNRG	.	hsa_circ_0043297	1	0	0	0	0	0	0	0	0	0	0	0	0	0	0	0	0	0	0	71	0	0	0	0	0	0	0	0	0	0	0	0	0	0	0	0	0	0	0	0	0
circ_00244_MPHOSPH9	chr12	123678932	123707674	-	71	MPHOSPH9	.	hsa_circ_0029192	1	0	0	0	0	0	0	0	0	0	0	0	0	0	0	0	0	0	0	0	0	0	0	0	0	0	0	0	0	0	0	0	0	0	0	0	0	0	0	0	0
circ_00246_PRKDC	chr8	48839753	48842572	-	70	PRKDC	.	hsa_circ_0084443	1	0	0	0	0	0	0	0	0	0	0	70	0	0	0	0	0	0	0	0	0	0	0	0	0	0	0	0	0	0	0	0	0	0	0	0	0	0	0	0	0
circ_00247_C7orf60	chr7	112535623	112555502	-	70	C7orf60	.	hsa_circ_0004708	1	0	0	70	0	0	0	0	0	0	0	0	0	0	0	0	0	0	0	0	0	0	0	0	0	0	0	0	0	0	0	0	0	0	0	0	0	0	0	0	0
circ_00249_LOC100507291	chr3	139138398	139179529	+	69	LOC100507291	RBP2	hsa_circ_0122157	1	0	0	0	0	0	0	0	0	0	0	0	0	0	0	0	0	0	0	0	0	0	0	0	0	0	0	0	0	0	0	0	0	0	0	0	0	0	0	0	0
circ_00250_ATXN10	chr22	46085591	46114373	+	69	ATXN10	.	hsa_circ_0003054	1	0	0	0	0	0	0	0	0	0	0	0	0	0	0	0	0	0	0	0	0	0	69	0	0	0	0	0	0	0	0	0	0	0	0	0	0	0	0	0	0
circ_00251_UNC13A	chr19	17768870	17768970	-	69	UNC13A	.	.	1	0	0	0	0	0	0	0	0	0	0	0	0	0	0	0	0	0	0	0	0	0	0	0	0	0	0	0	69	0	0	0	0	0	0	0	0	0	0	0	0
circ_00252_MIR548F1-AS	chr1	186305666	186305783	+	69	.	MIR548F1	.	1	0	0	0	0	0	0	0	0	0	0	69	0	0	0	0	0	0	0	0	0	0	0	0	0	0	0	0	0	0	0	0	0	0	0	0	0	0	0	0	0
circ_00253_SLCO5A1	chr8	70650274	70674110	-	68	SLCO5A1	.	hsa_circ_0084727	1	0	0	0	0	0	0	0	0	0	0	0	0	0	0	0	0	0	0	0	0	0	0	0	0	0	0	0	0	0	0	0	0	0	0	0	0	0	0	0	0
circ_00254_FBXO7	chr22	32874967	32875262	+	68	FBXO7	.	hsa_circ_0008832	1	0	0	0	0	0	0	0	0	0	0	0	0	0	0	0	0	0	0	0	0	0	0	0	0	0	0	0	0	0	0	0	0	0	0	0	0	0	0	0	0
circ_00255_CCDC138	chr2	109408130	109432499	+	68	CCDC138	.	.	1	0	0	0	0	0	0	0	0	0	0	0	0	0	0	0	0	0	0	0	0	0	0	0	0	0	0	0	0	0	0	0	0	0	0	0	0	0	0	0	0
circ_00256_VPS35-AS	chr16	46694135	46696206	+	68	.	VPS35	.	1	0	0	0	0	0	0	0	0	0	0	0	0	0	0	0	0	0	0	0	0	0	0	0	0	0	0	0	0	0	0	0	0	68	0	0	0	0	0	0	0
circ_00257_NBEA	chr13	36050639	36050756	+	68	NBEA	MAB21L1	.	1	0	0	0	0	0	0	0	0	0	0	0	0	0	0	0	0	0	0	0	0	0	0	0	0	0	68	0	0	0	0	0	0	0	0	0	0	0	0	0	0
circ_00258_POMT1	chr9	134381500	134381840	+	67	POMT1	.	hsa_circ_0001897	1	0	0	0	0	0	0	0	0	0	0	0	0	0	0	0	0	0	67	0	0	0	0	0	0	0	0	0	0	0	0	0	0	0	0	0	0	0	0	0	0
circ_00259_SCAPER	chr15	77064082	77087781	-	67	SCAPER	.	.	1	0	0	0	0	0	0	0	0	0	0	0	0	0	0	0	0	67	0	0	0	0	0	0	0	0	0	0	0	0	0	0	0	0	0	0	0	0	0	0	0
circ_00260_FRS2-AS	chr12	69872575	69872696	-	67	.	FRS2	.	1	0	0	0	0	0	0	0	0	0	0	0	0	0	0	0	0	0	0	0	0	0	0	0	0	0	0	0	0	0	0	0	0	0	0	0	67	0	0	0	0
circ_00261_RSRC2	chr12	123001773	123001977	-	67	RSRC2	.	.	1	0	0	0	0	0	67	0	0	0	0	0	0	0	0	0	0	0	0	0	0	0	0	0	0	0	0	0	0	0	0	0	0	0	0	0	0	0	0	0	0
circ_00262_BRWD3	chrX	79962925	79975155	-	66	BRWD3	.	hsa_circ_0001936	1	0	0	0	0	0	0	0	0	0	0	0	0	0	0	0	0	0	0	0	0	0	0	0	66	0	0	0	0	0	0	0	0	0	0	0	0	0	0	0	0
circ_00263_DCUN1D4	chr4	52726708	52752804	+	66	DCUN1D4	.	hsa_circ_0126573	1	0	0	0	0	0	0	0	0	0	0	0	0	0	0	0	0	0	0	0	0	0	0	0	0	0	0	0	66	0	0	0	0	0	0	0	0	0	0	0	0
circ_00264_POLR3C	chr1	145594038	145595220	-	66	POLR3C	NBPF20	hsa_circ_0003693	1	0	0	0	0	0	0	0	0	0	0	0	0	0	0	0	0	0	0	0	0	0	0	0	0	0	0	0	0	0	0	0	0	0	0	0	0	0	0	0	0
circ_00265_PDCD11	chr10	105197771	105198565	+	66	PDCD11	.	hsa_circ_0000258	1	0	0	0	0	0	0	0	0	0	0	0	0	0	0	0	0	0	0	0	0	0	0	0	66	0	0	0	0	0	0	0	0	0	0	0	0	0	0	0	0
circ_00266_PHOX2B-AS	chr4	41748256	41749416	+	65	.	PHOX2B	.	1	0	0	0	0	65	0	0	0	0	0	0	0	0	0	0	0	0	0	0	0	0	0	0	0	0	0	0	0	0	0	0	0	0	0	0	0	0	0	0	0
circ_00267_ADGRL2	chr1	82431741	82451039	+	65	ADGRL2	.	.	1	0	0	0	0	0	0	0	0	0	0	0	0	0	0	0	0	0	0	0	0	0	0	0	0	0	0	0	0	0	0	0	0	0	0	0	0	0	0	0	0
circ_00268_COG2	chr1	230798886	230807386	+	65	COG2	.	hsa_circ_0016867	1	0	0	0	0	0	0	0	0	0	0	0	65	0	0	0	0	0	0	0	0	0	0	0	0	0	0	0	0	0	0	0	0	0	0	0	0	0	0	0	0
circ_00269_SOX11-AS	chr2	5833447	5833555	-	64	.	SOX11	.	1	0	0	0	0	0	0	0	0	0	0	0	0	0	0	0	0	0	0	0	0	0	0	0	0	0	0	0	0	64	0	0	0	0	0	0	0	0	0	0	0
circ_00271_NCKAP5	chr2	133531388	133547778	-	64	NCKAP5	.	.	1	0	0	0	0	0	0	0	0	0	0	0	0	0	0	0	0	0	0	0	0	0	0	0	0	0	0	0	0	0	0	0	0	0	0	0	0	0	0	0	0
circ_00272_TDRD3	chr13	61013821	61041513	+	64	TDRD3	.	hsa_circ_0003441	1	0	0	0	0	0	0	0	0	64	0	0	0	0	0	0	0	0	0	0	0	0	0	0	0	0	0	0	0	0	0	0	0	0	0	0	0	0	0	0	0
circ_00273_ELOVL5	chr6	53132809	53132930	-	63	ELOVL5	.	.	1	0	0	0	0	0	0	0	0	0	0	0	0	0	0	0	0	0	0	0	0	0	0	0	0	0	0	0	0	0	0	0	0	0	0	0	0	0	0	0	0
circ_00274_LUC7L2	chr7	139083344	139097326	+	62	LUC7L2	.	.	1	0	0	0	0	0	0	0	62	0	0	0	0	0	0	0	0	0	0	0	0	0	0	0	0	0	0	0	0	0	0	0	0	0	0	0	0	0	0	0	0
circ_00275_SIK2	chr11	111580067	111580290	+	62	SIK2	.	.	1	0	0	0	0	0	0	0	0	0	0	0	0	0	0	0	0	0	0	0	0	0	0	0	0	0	0	0	0	0	0	0	0	0	0	0	0	0	0	0	0
circ_00276_intergenic	chr9	122487584	122523993	+	61	.	.	.	1	0	0	0	0	0	0	0	0	61	0	0	0	0	0	0	0	0	0	0	0	0	0	0	0	0	0	0	0	0	0	0	0	0	0	0	0	0	0	0	0
circ_00277_GRAMD4	chr22	47022647	47033857	+	61	GRAMD4	.	hsa_circ_0001250	1	0	0	0	0	0	0	0	0	0	0	0	0	0	0	0	0	0	0	0	0	0	0	61	0	0	0	0	0	0	0	0	0	0	0	0	0	0	0	0	0
circ_00278_YTHDF2	chr1	29068914	29070498	+	61	YTHDF2	.	hsa_circ_0000039	1	0	0	0	0	0	0	0	0	0	0	0	0	0	0	0	0	0	0	0	0	0	0	0	0	0	0	0	0	0	0	0	0	0	0	0	0	0	0	0	0
circ_00279_TBCEL	chr11	120916382	120924441	+	61	TBCEL	.	hsa_circ_0000365	1	0	0	0	0	0	0	0	0	0	0	0	0	0	0	0	0	0	0	0	0	0	0	0	0	0	0	0	0	0	0	0	0	0	0	0	61	0	0	0	0
circ_00280_EZH2	chr7	148543561	148544397	-	60	EZH2	.	hsa_circ_0006357	1	0	0	0	0	0	0	0	0	0	0	0	0	0	0	0	0	0	0	0	0	0	0	0	0	0	0	60	0	0	0	0	0	0	0	0	0	0	0	0	0
circ_00281_XPO1	chr2	61749745	61761038	-	60	XPO1	.	hsa_circ_0001017	1	0	0	0	0	0	0	0	0	60	0	0	0	0	0	0	0	0	0	0	0	0	0	0	0	0	0	0	0	0	0	0	0	0	0	0	0	0	0	0	0
circ_00282_EML5	chr14	89118314	89118462	-	60	EML5	.	.	1	0	0	0	0	0	0	0	0	0	0	0	0	0	0	0	0	0	0	0	0	0	0	0	0	0	0	0	0	0	0	0	0	60	0	0	0	0	0	0	0
circ_00283_MARK1	chr1	220777408	220792097	+	60	MARK1	.	hsa_circ_0016522	1	0	0	0	0	0	0	0	0	0	0	0	60	0	0	0	0	0	0	0	0	0	0	0	0	0	0	0	0	0	0	0	0	0	0	0	0	0	0	0	0
circ_00285_ANAPC7	chr12	110820647	110834257	-	59	ANAPC7	.	hsa_circ_0028190	1	0	0	0	0	0	0	0	0	0	0	0	0	0	0	0	59	0	0	0	0	0	0	0	0	0	0	0	0	0	0	0	0	0	0	0	0	0	0	0	0
circ_00286_HMBOX1	chr8	28827559	28828036	+	58	HMBOX1	.	hsa_circ_0083824	1	0	0	0	0	0	0	0	0	0	0	0	0	0	0	0	0	0	0	0	0	0	0	0	0	0	0	0	0	0	0	0	0	0	0	0	0	0	0	0	0
circ_00288_CENPF	chr1	214819893	214820008	+	58	CENPF	.	.	1	0	0	0	0	0	0	0	0	0	0	0	0	0	0	0	0	0	0	0	0	0	0	0	0	0	58	0	0	0	0	0	0	0	0	0	0	0	0	0	0
circ_00289_BCL7A	chr12	122468605	122492832	+	58	BCL7A	.	hsa_circ_0097573	1	0	0	0	0	0	0	0	0	0	0	0	0	0	0	0	0	0	0	0	0	0	0	0	0	0	0	0	0	0	0	0	0	0	0	58	0	0	0	0	0
circ_00290_CDK6-AS	chr7	92236444	92236547	+	57	.	CDK6	.	1	0	0	0	0	0	0	0	0	0	0	57	0	0	0	0	0	0	0	0	0	0	0	0	0	0	0	0	0	0	0	0	0	0	0	0	0	0	0	0	0
circ_00291_intergenic	chr6	158703294	158735300	+	57	.	.	hsa_circ_0131196	1	0	0	0	0	0	0	0	0	0	0	0	0	0	0	0	0	0	0	0	0	57	0	0	0	0	0	0	0	0	0	0	0	0	0	0	0	0	0	0	0
circ_00293_HM13	chr20	30115286	30115853	+	57	HM13	.	hsa_circ_0002035	1	0	0	0	0	0	0	0	0	0	0	0	0	0	0	0	0	0	0	0	0	0	0	0	0	57	0	0	0	0	0	0	0	0	0	0	0	0	0	0	0
circ_00294_PHLPP1	chr18	60427293	60427399	+	57	PHLPP1	.	.	1	0	0	0	0	0	0	0	0	0	0	0	0	0	0	0	0	0	0	0	0	0	0	0	0	0	0	0	0	0	0	0	0	0	0	0	0	0	0	0	0
circ_00295_RACGAP1	chr12	50410413	50412372	-	57	RACGAP1	.	.	1	0	0	0	0	0	0	0	0	0	0	0	0	0	0	0	0	0	0	0	0	0	0	0	0	0	0	0	57	0	0	0	0	0	0	0	0	0	0	0	0
circ_00297_BRWD1	chr21	40578033	40584633	-	56	BRWD1	.	hsa_circ_0116009	1	0	0	0	0	0	0	0	0	0	0	0	0	0	0	0	0	0	0	0	0	56	0	0	0	0	0	0	0	0	0	0	0	0	0	0	0	0	0	0	0
circ_00298_DPM1	chr20	49558567	49571822	-	56	DPM1	ADNP-AS1	hsa_circ_0115434	1	0	0	0	0	0	0	0	0	0	0	0	0	0	0	0	0	0	0	0	0	0	0	0	0	0	0	0	0	0	0	0	0	0	0	0	0	0	0	0	0
circ_00299_SIPA1L3	chr19	38631823	38633350	+	56	SIPA1L3	.	hsa_circ_0006670	1	0	0	56	0	0	0	0	0	0	0	0	0	0	0	0	0	0	0	0	0	0	0	0	0	0	0	0	0	0	0	0	0	0	0	0	0	0	0	0	0
circ_00300_NEDD4L	chr18	55912658	55919286	+	56	NEDD4L	.	hsa_circ_0108704	1	0	0	0	0	0	0	0	0	0	0	0	0	0	0	0	0	0	0	0	0	0	0	0	0	0	0	0	0	0	0	0	0	0	0	0	0	0	0	0	0
circ_00301_TMCC1	chr3	129546645	129551669	-	55	TMCC1	.	hsa_circ_0067323	1	55	0	0	0	0	0	0	0	0	0	0	0	0	0	0	0	0	0	0	0	0	0	0	0	0	0	0	0	0	0	0	0	0	0	0	0	0	0	0	0
circ_00302_SYF2	chr1	25553932	25554726	-	55	SYF2	.	hsa_circ_0112897	1	0	0	0	0	0	0	0	0	0	0	0	0	0	0	0	0	0	0	0	0	0	0	0	0	55	0	0	0	0	0	0	0	0	0	0	0	0	0	0	0
circ_00303_MCU	chr10	74468040	74475660	+	55	MCU	.	hsa_circ_0000246	1	0	0	0	0	0	0	0	0	0	0	0	0	0	0	0	0	0	0	0	0	0	0	0	0	0	0	0	0	0	0	0	55	0	0	0	0	0	0	0	0
circ_00304_C5orf42	chr5	37120317	37121886	-	54	C5orf42	.	.	1	0	0	0	0	0	0	0	0	0	0	0	0	0	0	0	0	0	0	0	0	0	0	0	0	0	0	0	0	0	0	0	0	0	0	0	0	0	0	54	0
circ_00305_RERE	chr1	8525984	8617582	-	54	RERE	.	hsa_circ_0009576	1	0	0	0	0	0	0	0	0	0	0	0	0	0	0	0	0	0	0	0	0	0	0	0	0	0	0	0	0	0	0	0	0	0	0	54	0	0	0	0	0
circ_00306_DZIP1	chr13	96282242	96285575	-	54	DZIP1	.	hsa_circ_0030612	1	0	0	0	0	0	0	0	0	0	0	0	0	0	0	0	0	0	0	0	0	0	0	0	0	0	0	0	0	0	0	0	0	0	0	0	0	0	0	0	0
circ_00307_intergenic	chr9	2781359	2781479	-	53	.	.	.	1	0	0	0	0	0	0	0	0	0	0	0	0	0	0	0	0	0	0	0	0	0	0	0	0	0	0	0	0	0	0	0	0	53	0	0	0	0	0	0	0
circ_00308_CDK14	chr7	90355880	90356126	+	53	CDK14	.	hsa_circ_0001721	1	0	0	0	0	0	0	0	0	0	0	0	0	0	0	0	0	0	0	0	0	0	0	0	0	0	0	0	0	0	0	0	0	0	0	0	0	0	0	0	0
circ_00309_ATF2	chr2	175945387	175983097	-	53	ATF2	.	hsa_circ_0118146	1	0	0	0	0	0	0	0	0	0	0	0	0	0	0	0	53	0	0	0	0	0	0	0	0	0	0	0	0	0	0	0	0	0	0	0	0	0	0	0	0
circ_00310_PRR11	chr17	57274904	57275150	+	53	PRR11	.	hsa_circ_0044833	1	0	0	0	0	0	0	0	0	0	53	0	0	0	0	0	0	0	0	0	0	0	0	0	0	0	0	0	0	0	0	0	0	0	0	0	0	0	0	0	0
circ_00311_SIM2-AS	chr21	38121555	38121717	-	52	.	SIM2	.	1	0	0	0	0	0	0	0	0	0	0	0	52	0	0	0	0	0	0	0	0	0	0	0	0	0	0	0	0	0	0	0	0	0	0	0	0	0	0	0	0
circ_00312_ZMYND8	chr20	45905057	45916028	-	52	ZMYND8	.	hsa_circ_0004212	1	0	0	0	0	0	0	0	0	0	0	0	0	0	0	0	0	0	0	0	0	0	0	0	0	0	0	0	0	0	0	0	0	0	0	0	0	0	0	0	0
circ_00313_GNL3L-AS	chrX	54558354	54558463	-	51	.	GNL3L	.	1	0	0	0	0	0	0	0	0	0	0	0	0	0	0	0	0	0	0	0	0	0	0	0	0	0	0	0	0	0	0	0	0	51	0	0	0	0	0	0	0
circ_00314_CDR1-AS	chrX	139865419	139865562	+	51	.	CDR1	.	1	0	0	0	0	0	0	0	0	0	0	0	0	0	0	0	0	0	0	0	0	0	0	0	0	0	0	0	0	0	0	0	0	0	0	0	0	0	0	0	0
circ_00315_MTDH	chr8	98731276	98731417	+	51	MTDH	.	hsa_circ_0085006	1	0	0	0	0	0	0	0	0	0	0	0	0	0	0	0	0	0	0	0	0	0	0	0	0	0	0	0	0	0	0	0	0	0	0	51	0	0	0	0	0
circ_00316_MGA	chr15	41988272	41991357	+	51	MGA	.	hsa_circ_0000592	1	0	0	0	0	0	0	0	0	0	0	0	0	51	0	0	0	0	0	0	0	0	0	0	0	0	0	0	0	0	0	0	0	0	0	0	0	0	0	0	0
circ_00317_intergenic	chr14	32702823	32702975	+	51	.	.	.	1	0	0	0	0	0	0	0	0	0	0	0	0	0	0	0	0	0	0	0	0	0	0	0	0	0	0	0	0	0	0	0	0	0	0	0	0	0	51	0	0
circ_00318_SCMH1	chr1	41578954	41618413	-	51	SCMH1	.	hsa_circ_0011946	1	0	0	0	0	0	0	0	0	0	0	0	0	0	0	0	0	0	0	0	0	0	0	0	0	0	0	0	0	0	51	0	0	0	0	0	0	0	0	0	0
circ_00320_CPSF6	chr12	69656149	69656342	+	51	CPSF6	.	hsa_circ_0027509	1	0	0	0	0	0	0	0	0	0	0	0	0	0	0	0	0	0	0	0	0	0	0	0	0	51	0	0	0	0	0	0	0	0	0	0	0	0	0	0	0
circ_00321_ARL6IP4	chr12	123466348	123467085	+	51	ARL6IP4	.	.	1	0	0	0	0	0	0	0	0	0	0	0	0	0	0	0	0	0	0	0	0	0	0	0	0	0	0	0	0	0	0	0	0	0	0	0	0	0	0	0	0
circ_00322_MALAT1	chr11	65270452	65270654	+	51	MALAT1	.	.	1	0	0	0	0	0	0	0	0	0	0	0	0	0	0	0	0	0	0	0	0	0	51	0	0	0	0	0	0	0	0	0	0	0	0	0	0	0	0	0	0
circ_00323_MCM10	chr10	13214375	13214765	+	51	MCM10	.	hsa_circ_0002109	1	0	0	0	0	0	0	0	0	0	0	0	0	0	0	0	0	0	0	0	0	0	0	0	0	0	51	0	0	0	0	0	0	0	0	0	0	0	0	0	0
circ_00324_GPR107	chr9	132841908	132848755	+	50	GPR107	.	hsa_circ_0002625	1	0	0	0	0	0	0	0	0	0	0	0	0	0	0	0	0	0	0	0	0	0	0	0	0	0	0	0	0	0	0	0	0	0	0	50	0	0	0	0	0
circ_00325_IFNGR2	chr21	34787194	34805178	+	50	IFNGR2	TMEM50B	hsa_circ_0002660	1	0	0	0	0	0	50	0	0	0	0	0	0	0	0	0	0	0	0	0	0	0	0	0	0	0	0	0	0	0	0	0	0	0	0	0	0	0	0	0	0
circ_00326_CHD2	chr15	93521463	93536228	+	50	CHD2	.	hsa_circ_0036990	1	0	0	0	0	0	0	0	0	0	0	0	0	0	0	0	0	0	0	0	0	0	0	0	0	0	0	0	0	0	0	0	0	0	0	0	0	0	0	0	0
circ_00327_LRP6	chr12	12300299	12318229	-	50	LRP6	.	.	1	0	0	0	0	0	0	0	0	0	0	0	0	50	0	0	0	0	0	0	0	0	0	0	0	0	0	0	0	0	0	0	0	0	0	0	0	0	0	0	0
circ_00328_NIF3L1-AS	chr2	201756398	201756494	-	49	.	NIF3L1	.	1	0	0	0	0	0	0	0	0	0	0	0	0	0	0	0	0	0	0	0	0	0	0	0	0	0	0	0	0	0	0	0	0	0	0	0	0	0	0	0	0
circ_00329_SNHG10-AS	chr14	95999689	95999809	+	49	.	SNHG10	.	1	0	0	0	0	0	0	0	0	0	0	0	0	0	0	0	0	0	0	0	0	0	0	0	0	0	0	0	0	0	0	0	49	0	0	0	0	0	0	0	0
circ_00330_ASH1L	chr1	155319117	155319387	-	49	ASH1L	.	hsa_circ_0014563	1	0	0	0	0	0	0	0	0	0	0	0	0	0	0	0	0	0	0	0	0	0	0	0	0	0	0	0	0	0	0	0	0	0	0	0	0	0	0	0	0
circ_00331_WDR37	chr10	1125950	1126416	+	49	WDR37	.	hsa_circ_0004277	1	0	0	0	0	0	0	0	0	0	0	0	0	0	0	0	0	0	0	0	0	0	0	0	0	0	0	0	0	0	0	0	0	0	0	0	0	0	0	0	0
circ_00332_PRPS1	chrX	106884131	106893387	+	48	PRPS1	.	.	1	0	0	0	0	0	0	0	48	0	0	0	0	0	0	0	0	0	0	0	0	0	0	0	0	0	0	0	0	0	0	0	0	0	0	0	0	0	0	0	0
circ_00333_PDS5A-AS	chr4	39826868	39826988	+	48	.	PDS5A	.	1	0	0	0	0	0	0	0	0	0	0	48	0	0	0	0	0	0	0	0	0	0	0	0	0	0	0	0	0	0	0	0	0	0	0	0	0	0	0	0	0
circ_00334_VRK1	chr14	97299803	97304154	+	48	VRK1	.	.	1	0	0	0	0	0	0	0	0	0	0	0	0	0	0	0	0	0	0	0	0	0	0	0	0	0	0	0	0	0	0	0	0	0	0	0	0	0	0	0	0
circ_00335_VPS33A	chr12	122720332	122724492	-	48	VPS33A	.	hsa_circ_0000455	1	0	0	0	0	0	0	0	0	0	0	0	0	0	0	0	0	0	0	0	0	0	48	0	0	0	0	0	0	0	0	0	0	0	0	0	0	0	0	0	0
circ_00336_CKAP5	chr11	46806037	46806151	-	48	CKAP5	.	.	1	0	0	0	0	0	0	0	0	0	0	0	0	0	0	0	0	0	0	0	0	0	0	0	0	0	0	0	0	48	0	0	0	0	0	0	0	0	0	0	0
circ_00337_SORCS1	chr10	108334662	108334788	-	48	SORCS1	.	.	1	0	0	0	0	0	0	0	0	0	0	0	0	0	0	0	0	0	0	0	0	0	0	0	0	0	48	0	0	0	0	0	0	0	0	0	0	0	0	0	0
circ_00338_PITPNB	chr22	28269725	28293880	-	47	PITPNB	.	hsa_circ_0002180	1	0	0	0	0	0	0	0	0	0	0	0	0	0	0	0	0	0	0	0	0	0	0	0	0	0	0	0	0	0	0	0	0	0	0	0	0	0	0	0	0
circ_00339_HAGH	chr16	1872300	1873038	-	47	HAGH	.	hsa_circ_0037353	1	0	0	0	0	0	0	0	0	0	0	0	0	0	0	0	0	0	0	0	0	0	0	0	0	0	0	0	0	0	0	0	0	0	0	0	0	0	0	0	0
circ_00340_DNAAF5	chr7	810107	814799	+	46	DNAAF5	.	hsa_circ_0001667	1	0	0	0	0	0	0	0	0	0	0	0	0	0	0	0	0	0	0	0	0	0	0	0	0	0	46	0	0	0	0	0	0	0	0	0	0	0	0	0	0
circ_00341_WDR60	chr7	158662545	158711560	+	46	WDR60	.	.	1	0	0	0	0	0	0	0	0	0	0	0	0	0	0	0	0	0	0	0	0	0	0	0	0	0	0	0	0	0	0	0	0	0	0	46	0	0	0	0	0
circ_00342_intergenic	chr7	128218006	128278951	+	46	.	.	hsa_circ_0133256	1	0	0	0	46	0	0	0	0	0	0	0	0	0	0	0	0	0	0	0	0	0	0	0	0	0	0	0	0	0	0	0	0	0	0	0	0	0	0	0	0
circ_00343_ADSL	chr22	40749076	40750331	+	46	ADSL	.	hsa_circ_0063419	1	0	0	0	0	0	0	0	0	0	0	46	0	0	0	0	0	0	0	0	0	0	0	0	0	0	0	0	0	0	0	0	0	0	0	0	0	0	0	0	0
circ_00344_TBCD	chr17	80714040	80758872	+	46	TBCD	.	hsa_circ_0046449	1	0	0	0	0	0	0	0	0	0	0	0	0	0	0	0	0	0	0	0	0	0	0	0	0	0	0	0	0	0	0	0	0	0	0	0	0	0	0	0	0
circ_00345_intergenic	chr2	16910125	16913218	-	45	.	.	.	1	0	0	0	0	0	0	0	0	0	0	0	0	0	0	0	0	45	0	0	0	0	0	0	0	0	0	0	0	0	0	0	0	0	0	0	0	0	0	0	0
circ_00346_NBAS	chr2	15427196	15506817	-	45	NBAS	.	.	1	0	0	0	0	0	0	0	0	0	0	0	0	0	0	0	0	0	0	0	0	0	45	0	0	0	0	0	0	0	0	0	0	0	0	0	0	0	0	0	0
circ_00347_BRCA1	chr17	41249260	41258550	-	45	BRCA1	.	.	1	0	0	0	45	0	0	0	0	0	0	0	0	0	0	0	0	0	0	0	0	0	0	0	0	0	0	0	0	0	0	0	0	0	0	0	0	0	0	0	0
circ_00348_DROSHA	chr5	31495392	31521322	-	44	DROSHA	.	hsa_circ_0072064	1	0	0	0	0	0	0	0	0	0	0	0	0	0	0	0	0	0	0	0	0	0	0	0	0	0	0	0	0	0	0	0	0	0	0	0	0	0	0	0	0
circ_00349_NCOA6-AS	chr20	33330275	33330442	+	44	.	NCOA6	.	1	0	0	0	0	0	0	0	0	0	0	0	0	0	0	0	44	0	0	0	0	0	0	0	0	0	0	0	0	0	0	0	0	0	0	0	0	0	0	0	0
circ_00350_EIF2B3	chr1	45407177	45435716	-	44	EIF2B3	.	.	1	0	0	0	0	0	0	0	0	0	0	0	0	0	0	0	0	44	0	0	0	0	0	0	0	0	0	0	0	0	0	0	0	0	0	0	0	0	0	0	0
circ_00351_TXLNGY	chrY	21749095	21749393	+	43	TXLNGY	.	hsa_circ_0009024	1	0	0	0	0	0	0	0	0	0	0	0	0	0	0	0	0	0	0	43	0	0	0	0	0	0	0	0	0	0	0	0	0	0	0	0	0	0	0	0	0
circ_00352_OSGEPL1	chr2	190618641	190619071	-	43	OSGEPL1	.	hsa_circ_0118370	1	0	0	0	0	0	0	0	0	0	0	0	0	0	0	0	0	0	0	0	0	0	0	0	0	0	0	43	0	0	0	0	0	0	0	0	0	0	0	0	0
circ_00353_USP25	chr21	17135209	17138460	+	43	USP25	.	hsa_circ_0001178	1	0	0	0	0	0	0	0	0	0	0	0	0	43	0	0	0	0	0	0	0	0	0	0	0	0	0	0	0	0	0	0	0	0	0	0	0	0	0	0	0
circ_00354_LOC100507373	chr19	14272385	14273535	+	43	LOC100507373	ADGRL1	.	1	0	0	0	0	0	0	0	0	0	0	0	0	0	0	0	0	0	0	0	0	0	0	0	0	0	0	0	0	0	0	0	0	0	0	0	0	0	0	0	0
circ_00356_NLN	chr5	65054393	65088482	+	41	NLN	.	hsa_circ_0129366	1	0	0	0	0	0	0	0	0	0	0	0	0	0	0	0	0	0	0	0	0	0	0	0	0	41	0	0	0	0	0	0	0	0	0	0	0	0	0	0	0
circ_00357_CCDC9	chr19	47767859	47768203	+	41	CCDC9	.	hsa_circ_0000944	1	0	0	0	0	0	0	0	0	0	0	0	0	0	0	0	0	0	0	41	0	0	0	0	0	0	0	0	0	0	0	0	0	0	0	0	0	0	0	0	0
circ_00358_EML5	chr14	89148233	89206916	-	41	EML5	.	hsa_circ_0102803	1	0	0	0	0	41	0	0	0	0	0	0	0	0	0	0	0	0	0	0	0	0	0	0	0	0	0	0	0	0	0	0	0	0	0	0	0	0	0	0	0
circ_00359_UCHL3	chr13	76134888	76143643	+	41	UCHL3	.	hsa_circ_0000494	1	0	0	0	0	0	0	0	0	0	0	0	0	0	0	0	0	0	0	0	0	0	0	0	0	0	0	0	0	41	0	0	0	0	0	0	0	0	0	0	0
circ_00360_CPSF6	chr12	69651511	69656342	+	41	CPSF6	.	.	1	0	0	0	0	0	0	0	0	0	0	0	0	0	0	0	0	0	0	0	0	0	0	0	0	0	0	0	0	0	0	0	0	0	0	0	0	0	0	0	0
circ_00361_ANKRD17	chr4	73985878	73991029	-	40	ANKRD17	.	hsa_circ_0002831	1	0	0	0	0	0	0	40	0	0	0	0	0	0	0	0	0	0	0	0	0	0	0	0	0	0	0	0	0	0	0	0	0	0	0	0	0	0	0	0	0
circ_00362_CTSB	chr8	11702681	11705245	-	39	CTSB	.	.	1	0	0	0	0	0	0	0	0	0	0	0	39	0	0	0	0	0	0	0	0	0	0	0	0	0	0	0	0	0	0	0	0	0	0	0	0	0	0	0	0
circ_00363_GRIK2	chr6	102069823	102074512	+	39	GRIK2	.	hsa_circ_0004139	1	0	0	0	0	0	0	0	0	0	0	0	0	0	0	0	0	39	0	0	0	0	0	0	0	0	0	0	0	0	0	0	0	0	0	0	0	0	0	0	0
circ_00364_RHOBTB3	chr5	95072592	95119667	+	38	RHOBTB3	.	hsa_circ_0073435	1	0	0	0	0	0	0	0	0	0	0	0	0	0	0	0	0	0	0	0	0	0	0	0	0	0	0	0	0	0	0	0	0	0	0	0	0	0	0	0	0
circ_00365_FHIT-AS	chr3	60656257	60656373	+	38	.	FHIT	.	1	0	0	0	0	0	0	0	0	0	0	0	0	38	0	0	0	0	0	0	0	0	0	0	0	0	0	0	0	0	0	0	0	0	0	0	0	0	0	0	0
circ_00366_intergenic	chr22	35829967	35830085	+	38	.	.	.	1	0	0	0	0	0	0	0	0	0	0	0	0	0	0	0	0	0	0	0	0	0	0	38	0	0	0	0	0	0	0	0	0	0	0	0	0	0	0	0	0
circ_00367_SRRT	chr7	100485481	100485646	+	37	SRRT	.	.	1	0	0	0	0	37	0	0	0	0	0	0	0	0	0	0	0	0	0	0	0	0	0	0	0	0	0	0	0	0	0	0	0	0	0	0	0	0	0	0	0
circ_00368_ELL-AS	chr19	18611103	18611220	+	37	.	ELL	.	1	0	0	0	0	0	0	0	0	0	0	0	0	0	0	0	0	0	0	0	0	0	0	0	0	0	0	0	0	0	0	0	0	0	0	0	0	0	0	0	0
circ_00369_SBNO1-AS	chr12	123801752	123805378	+	37	.	SBNO1	.	1	0	0	0	0	0	0	0	0	0	0	37	0	0	0	0	0	0	0	0	0	0	0	0	0	0	0	0	0	0	0	0	0	0	0	0	0	0	0	0	0
circ_00370_TUSC3	chr8	15588174	15605974	+	36	TUSC3	.	hsa_circ_0083396	1	0	0	0	36	0	0	0	0	0	0	0	0	0	0	0	0	0	0	0	0	0	0	0	0	0	0	0	0	0	0	0	0	0	0	0	0	0	0	0	0
circ_00371_POLR2A-AS	chr17	7417167	7417314	-	36	.	POLR2A	.	1	0	0	0	0	0	0	0	0	0	0	0	0	0	0	0	0	0	0	0	0	0	0	0	0	0	0	0	0	0	0	0	0	0	0	0	0	0	0	0	0
circ_00372_LEMD3	chr12	65604705	65612399	+	36	LEMD3	.	hsa_circ_0098993	1	0	0	0	0	0	0	0	0	0	0	0	36	0	0	0	0	0	0	0	0	0	0	0	0	0	0	0	0	0	0	0	0	0	0	0	0	0	0	0	0
circ_00373_INTS3	chr1	153701214	153713214	+	36	INTS3	.	.	1	0	0	0	0	0	0	0	0	0	0	0	0	0	0	0	0	0	0	0	0	0	0	0	36	0	0	0	0	0	0	0	0	0	0	0	0	0	0	0	0
circ_00374_TBC1D19-AS	chr4	26757376	26757653	-	35	.	TBC1D19	.	1	0	0	0	0	0	0	0	0	0	0	0	0	0	0	0	0	0	0	0	0	0	0	0	0	0	0	0	0	0	0	0	0	0	0	0	0	0	0	0	0
circ_00375_PEX5L	chr3	179576849	179605572	-	35	PEX5L	.	hsa_circ_0068122	1	0	0	0	0	0	0	0	0	0	0	0	0	0	0	0	0	0	0	0	0	0	0	0	0	0	0	0	0	0	0	0	0	0	0	0	0	0	0	0	0
circ_00376_CACHD1	chr1	65124387	65131850	+	35	CACHD1	.	.	1	0	0	0	0	0	0	0	0	0	0	0	0	0	0	0	0	0	0	0	0	0	0	0	0	0	0	0	0	0	0	0	0	0	0	0	0	0	0	0	0
circ_00377_SYT14	chr1	210126053	210126604	+	35	SYT14	.	hsa_circ_0016332	1	0	0	0	0	0	0	0	0	0	0	0	0	0	0	0	0	0	0	0	0	0	0	0	0	0	0	0	0	0	0	0	0	0	0	0	0	0	0	0	0
circ_00378_C9orf91	chr9	117399269	117401006	+	34	C9orf91	.	hsa_circ_0002318	1	0	0	0	0	0	0	0	0	0	0	0	0	0	0	0	0	0	0	0	0	0	0	0	0	0	0	0	0	0	0	34	0	0	0	0	0	0	0	0	0
circ_00379_NDFIP1	chr5	141511372	141524241	+	34	NDFIP1	.	hsa_circ_0128176	1	0	0	0	0	0	0	0	34	0	0	0	0	0	0	0	0	0	0	0	0	0	0	0	0	0	0	0	0	0	0	0	0	0	0	0	0	0	0	0	0
circ_00380_ATP8A1	chr4	42487512	42526864	-	34	ATP8A1	.	hsa_circ_0069608	1	0	0	0	0	0	0	0	0	0	0	0	0	0	0	0	0	0	0	0	0	0	0	0	0	0	0	0	0	0	0	0	0	0	0	0	0	0	0	0	0
circ_00381_KPNA6	chr1	32620188	32623962	+	34	KPNA6	.	.	1	0	0	0	0	0	0	0	0	0	0	0	0	0	0	0	0	0	0	0	0	0	0	0	0	34	0	0	0	0	0	0	0	0	0	0	0	0	0	0	0
circ_00382_TENM4	chr11	78412570	78413448	-	34	TENM4	.	hsa_circ_0096532	1	0	0	0	0	0	0	0	0	0	0	0	0	0	0	0	0	0	0	0	0	0	0	0	0	0	0	0	0	0	0	0	0	0	0	0	0	0	0	0	0
circ_00383_MAN1A2	chr1	117944807	117957453	+	34	MAN1A2	.	hsa_circ_0000117	1	0	0	0	0	0	0	0	34	0	0	0	0	0	0	0	0	0	0	0	0	0	0	0	0	0	0	0	0	0	0	0	0	0	0	0	0	0	0	0	0
circ_00384_ARID1B	chr6	157357968	157406039	+	33	ARID1B	.	hsa_circ_0001658	1	0	0	0	0	0	0	0	0	0	0	0	0	0	0	0	0	0	0	0	0	0	0	0	0	0	0	0	0	0	0	0	0	0	0	0	0	0	0	0	0
circ_00385_TMEM108	chr3	132807240	132807360	+	33	TMEM108	.	.	1	0	0	0	0	0	0	0	0	0	0	0	0	0	0	0	0	0	0	0	0	0	0	0	0	0	0	0	0	0	0	0	0	0	0	0	0	0	33	0	0
circ_00386_TCF20	chr22	42575614	42611347	-	33	TCF20	.	.	1	0	0	0	0	0	0	0	0	0	0	33	0	0	0	0	0	0	0	0	0	0	0	0	0	0	0	0	0	0	0	0	0	0	0	0	0	0	0	0	0
circ_00387_SF3B2	chr11	65831098	65831200	+	33	SF3B2	.	hsa_circ_0096189	1	0	0	0	0	0	0	0	0	0	0	0	0	0	0	0	0	0	0	0	0	0	0	0	0	0	0	0	0	0	0	0	0	0	0	0	0	0	0	0	0
circ_00388_CCT3	chr1	156303337	156304709	-	33	CCT3	.	hsa_circ_0004680	1	0	0	0	0	0	0	0	0	0	0	0	0	33	0	0	0	0	0	0	0	0	0	0	0	0	0	0	0	0	0	0	0	0	0	0	0	0	0	0	0
circ_00389_NUP153	chr6	17661883	17669259	-	32	NUP153	.	hsa_circ_0131386	1	0	0	0	0	0	0	0	0	0	0	0	0	0	0	0	0	0	0	0	0	0	0	0	0	0	0	0	0	0	0	0	0	0	0	0	0	0	0	0	0
circ_00390_AFTPH	chr2	64778576	64780543	+	32	AFTPH	.	hsa_circ_0001021	1	0	0	0	0	0	0	0	0	0	0	0	0	0	0	0	0	0	0	0	0	0	0	0	0	0	0	0	0	0	0	0	0	0	0	32	0	0	0	0	0
circ_00391_PAN3	chr13	28840854	28845003	+	32	PAN3	.	hsa_circ_0100183	1	0	0	0	0	0	0	0	0	0	0	0	0	0	0	0	0	0	0	0	0	0	0	0	0	0	0	0	0	0	0	0	0	0	0	0	0	0	0	0	0
circ_00392_FBXW8	chr12	117402501	117402659	+	32	FBXW8	.	hsa_circ_0028611	1	0	0	0	0	0	0	0	0	0	0	0	0	0	0	0	32	0	0	0	0	0	0	0	0	0	0	0	0	0	0	0	0	0	0	0	0	0	0	0	0
circ_00393_ANP32E	chr1	150198939	150201570	-	32	ANP32E	.	.	1	0	0	0	0	0	0	32	0	0	0	0	0	0	0	0	0	0	0	0	0	0	0	0	0	0	0	0	0	0	0	0	0	0	0	0	0	0	0	0	0
circ_00394_MASTL	chr10	27453992	27454468	+	32	MASTL	.	hsa_circ_0000225	1	0	0	0	0	0	0	0	0	0	0	0	0	0	0	0	0	0	0	0	0	0	0	0	0	0	0	0	0	0	0	0	0	0	0	0	0	0	0	0	0
circ_00395_RCL1	chr9	4860124	4860901	+	31	RCL1	.	hsa_circ_0007592	1	0	0	0	0	0	0	0	0	0	0	0	0	0	0	0	0	0	0	0	0	0	0	0	0	0	0	0	0	0	0	0	0	0	0	0	0	0	0	0	0
circ_00396_LCORL	chr4	17961887	17974508	-	31	LCORL	.	hsa_circ_0003190	1	0	0	0	0	0	0	0	0	0	0	31	0	0	0	0	0	0	0	0	0	0	0	0	0	0	0	0	0	0	0	0	0	0	0	0	0	0	0	0	0
circ_00397_NRDC	chr1	52285471	52289458	-	31	NRDC	.	hsa_circ_0012475	1	0	0	0	0	0	0	0	0	0	0	0	0	0	0	0	0	0	0	0	0	0	0	0	0	0	0	31	0	0	0	0	0	0	0	0	0	0	0	0	0
circ_00398_SPARC	chr5	151054172	151055762	-	30	SPARC	.	.	1	0	0	0	0	0	0	0	0	0	0	0	0	0	0	0	0	0	0	0	0	0	0	0	0	0	0	0	0	0	0	0	0	0	0	0	0	0	0	0	0
circ_00399_AFF4	chr5	132218649	132218745	-	30	AFF4	.	.	1	0	0	0	0	0	0	0	0	0	0	0	0	0	0	0	0	0	0	0	0	0	0	0	0	0	0	0	0	0	0	0	0	0	0	0	0	0	0	0	0
circ_00400_PHF20	chr20	34388015	34459751	+	30	PHF20	.	.	1	0	0	0	0	0	0	0	0	0	0	0	0	0	0	0	0	0	0	0	0	0	0	0	0	0	0	0	0	0	0	30	0	0	0	0	0	0	0	0	0
circ_00401_SOX12-AS	chr20	307687	307885	-	30	.	SOX12	.	1	0	0	0	0	0	0	0	0	0	0	30	0	0	0	0	0	0	0	0	0	0	0	0	0	0	0	0	0	0	0	0	0	0	0	0	0	0	0	0	0
circ_00402_intergenic	chr14	71880664	71884913	+	30	.	.	hsa_circ_0102537	1	0	0	0	0	0	0	0	0	0	0	30	0	0	0	0	0	0	0	0	0	0	0	0	0	0	0	0	0	0	0	0	0	0	0	0	0	0	0	0	0
circ_00403_ARHGEF7	chr13	111857635	111885640	+	30	ARHGEF7	.	hsa_circ_0030914	1	0	0	30	0	0	0	0	0	0	0	0	0	0	0	0	0	0	0	0	0	0	0	0	0	0	0	0	0	0	0	0	0	0	0	0	0	0	0	0	0
circ_00404_KMT2D	chr12	49435285	49453851	-	30	KMT2D	.	.	1	0	0	0	30	0	0	0	0	0	0	0	0	0	0	0	0	0	0	0	0	0	0	0	0	0	0	0	0	0	0	0	0	0	0	0	0	0	0	0	0
circ_00405_EIF4G3	chr1	21295966	21307720	-	30	EIF4G3	.	hsa_circ_0000025	1	0	0	0	0	30	0	0	0	0	0	0	0	0	0	0	0	0	0	0	0	0	0	0	0	0	0	0	0	0	0	0	0	0	0	0	0	0	0	0	0
circ_00406_FAM114A2	chr5	153413350	153414527	-	29	FAM114A2	.	hsa_circ_0001546	1	0	0	0	0	0	0	0	0	0	0	0	0	0	0	0	0	0	0	0	0	0	0	0	0	0	0	0	0	0	0	0	0	0	0	0	0	0	0	0	0
circ_00407_CBX4	chr17	77812981	77813091	-	29	CBX4	.	.	1	0	0	0	0	0	0	0	0	0	0	0	0	0	0	0	0	0	0	0	0	0	0	0	0	29	0	0	0	0	0	0	0	0	0	0	0	0	0	0	0
circ_00408_ADAM11-AS	chr17	42858452	42858551	-	29	.	ADAM11	.	1	0	0	0	0	0	0	0	0	29	0	0	0	0	0	0	0	0	0	0	0	0	0	0	0	0	0	0	0	0	0	0	0	0	0	0	0	0	0	0	0
circ_00409_ARL6IP4-AS	chr12	123465781	123466244	-	29	.	ARL6IP4	.	1	0	0	0	0	0	0	0	0	0	0	0	0	0	0	0	0	0	0	0	0	0	0	0	0	0	0	0	0	0	0	0	0	0	0	0	0	0	0	0	0
circ_00410_intergenic	chr14	101402108	101409175	+	28	.	.	hsa_circ_0101210	1	0	0	0	28	0	0	0	0	0	0	0	0	0	0	0	0	0	0	0	0	0	0	0	0	0	0	0	0	0	0	0	0	0	0	0	0	0	0	0	0
circ_00411_NOC3L	chr10	96093921	96117088	-	28	NOC3L	.	.	1	0	0	0	0	0	0	0	0	0	0	0	0	0	0	0	0	0	0	0	0	0	28	0	0	0	0	0	0	0	0	0	0	0	0	0	0	0	0	0	0
circ_00412_ZNF277	chr7	111935923	111936366	+	27	ZNF277	.	.	1	0	0	0	0	0	0	0	0	0	0	0	0	0	0	0	0	0	0	0	27	0	0	0	0	0	0	0	0	0	0	0	0	0	0	0	0	0	0	0	0
circ_00413_LMNB1	chr5	126113422	126113526	+	27	LMNB1	.	.	1	0	0	0	0	0	0	0	0	0	0	27	0	0	0	0	0	0	0	0	0	0	0	0	0	0	0	0	0	0	0	0	0	0	0	0	0	0	0	0	0
circ_00414_UGGT2	chr13	96515882	96519677	-	27	UGGT2	.	hsa_circ_0101056	1	0	0	27	0	0	0	0	0	0	0	0	0	0	0	0	0	0	0	0	0	0	0	0	0	0	0	0	0	0	0	0	0	0	0	0	0	0	0	0	0
circ_00415_intergenic	chr7	86505511	86505618	+	26	.	.	.	1	0	0	0	0	0	0	0	0	0	0	0	0	26	0	0	0	0	0	0	0	0	0	0	0	0	0	0	0	0	0	0	0	0	0	0	0	0	0	0	0
circ_00416_GTF2I	chr7	74125410	74131270	+	26	GTF2I	LOC101926943	.	1	0	0	0	0	0	0	0	0	0	0	0	0	0	0	0	0	0	0	0	0	0	0	0	0	0	0	0	26	0	0	0	0	0	0	0	0	0	0	0	0
circ_00417_ANAPC5	chr12	121784458	121784582	-	26	ANAPC5	.	.	1	0	0	0	0	0	0	0	0	0	0	26	0	0	0	0	0	0	0	0	0	0	0	0	0	0	0	0	0	0	0	0	0	0	0	0	0	0	0	0	0
circ_00418_HECTD4	chr12	112613539	112614506	-	26	HECTD4	.	hsa_circ_0097384	1	0	0	0	0	0	0	0	26	0	0	0	0	0	0	0	0	0	0	0	0	0	0	0	0	0	0	0	0	0	0	0	0	0	0	0	0	0	0	0	0
circ_00419_ELK4-AS	chr1	205588171	205589184	+	26	.	ELK4	.	1	26	0	0	0	0	0	0	0	0	0	0	0	0	0	0	0	0	0	0	0	0	0	0	0	0	0	0	0	0	0	0	0	0	0	0	0	0	0	0	0
circ_00420_ADAR-AS	chr1	154572381	154572479	+	26	.	ADAR	.	1	0	0	0	0	0	0	0	0	0	0	0	0	0	0	0	0	0	0	0	0	0	0	0	0	0	0	0	26	0	0	0	0	0	0	0	0	0	0	0	0
circ_00421_NFIB	chr9	14102420	14116345	-	25	NFIB	.	.	1	0	0	0	0	0	0	0	0	0	0	0	0	0	0	0	0	0	0	0	0	0	0	0	0	0	0	0	0	0	0	0	0	0	0	0	0	0	0	0	0
circ_00423_intergenic	chr16	51627641	51627740	+	25	.	.	.	1	0	0	0	0	0	0	0	0	0	0	0	0	0	0	0	0	0	0	0	0	0	0	0	0	0	0	0	0	0	0	0	0	0	0	0	0	0	0	0	0
circ_00424_AHNAK	chr11	62300726	62301018	-	25	AHNAK	.	.	1	0	0	0	0	0	0	0	0	0	25	0	0	0	0	0	0	0	0	0	0	0	0	0	0	0	0	0	0	0	0	0	0	0	0	0	0	0	0	0	0
circ_00425_HNRNPA2B1	chr7	26236188	26236598	-	24	HNRNPA2B1	.	.	1	0	0	0	0	0	0	0	0	0	0	0	0	0	0	0	0	0	24	0	0	0	0	0	0	0	0	0	0	0	0	0	0	0	0	0	0	0	0	0	0
circ_00426_RBM33	chr7	155457868	155473602	+	24	RBM33	.	hsa_circ_0001771	1	0	0	0	0	0	0	0	0	0	0	0	0	24	0	0	0	0	0	0	0	0	0	0	0	0	0	0	0	0	0	0	0	0	0	0	0	0	0	0	0
circ_00427_intergenic	chr3	117651212	117653287	-	24	.	.	hsa_circ_0121557	1	0	0	0	0	0	0	0	0	0	0	0	0	0	0	0	0	0	0	24	0	0	0	0	0	0	0	0	0	0	0	0	0	0	0	0	0	0	0	0	0
circ_00428_intergenic	chr21	27551557	27564140	+	24	.	.	.	1	0	0	0	24	0	0	0	0	0	0	0	0	0	0	0	0	0	0	0	0	0	0	0	0	0	0	0	0	0	0	0	0	0	0	0	0	0	0	0	0
circ_00429_DDX5-AS	chr17	62498002	62498119	+	23	.	DDX5	.	1	0	0	0	0	0	0	0	0	0	23	0	0	0	0	0	0	0	0	0	0	0	0	0	0	0	0	0	0	0	0	0	0	0	0	0	0	0	0	0	0
circ_00430_TMPO	chr12	98928655	98928749	+	23	TMPO	.	.	1	0	0	0	0	0	0	0	0	0	0	0	0	0	0	0	0	0	0	0	0	0	0	0	0	0	23	0	0	0	0	0	0	0	0	0	0	0	0	0	0
circ_00431_MARCH6	chr5	10364639	10364741	+	22	MARCH6	.	.	1	0	0	0	0	0	0	0	0	0	0	0	0	0	0	0	0	0	0	22	0	0	0	0	0	0	0	0	0	0	0	0	0	0	0	0	0	0	0	0	0
circ_00432_NEIL3	chr4	178274461	178274882	+	22	NEIL3	.	hsa_circ_0001459	1	0	0	0	0	0	0	0	0	0	0	0	0	0	0	0	0	0	0	0	0	0	0	0	0	0	0	0	0	0	0	0	0	0	0	0	0	0	0	0	0
circ_00433_AP3B2	chr15	83345212	83370382	-	22	AP3B2	CPEB1-AS1	.	1	0	0	0	0	0	0	0	0	0	0	0	0	0	0	0	0	0	0	0	0	0	0	0	0	0	0	0	0	0	0	0	0	0	0	0	0	0	0	0	0
circ_00434_GNB1	chr1	1735857	1749314	-	22	GNB1	.	hsa_circ_0009353	1	0	0	0	0	0	0	0	0	0	0	0	0	0	0	0	0	0	0	0	0	0	0	0	0	0	0	0	0	22	0	0	0	0	0	0	0	0	0	0	0
circ_00435_CDR1-AS	chrX	139865785	139865879	+	21	.	CDR1	.	1	0	0	0	0	0	0	0	0	0	0	0	0	0	0	0	0	21	0	0	0	0	0	0	0	0	0	0	0	0	0	0	0	0	0	0	0	0	0	0	0
circ_00436_NCKAP1	chr2	183817132	183822324	-	21	NCKAP1	.	hsa_circ_0118276	1	0	0	0	0	0	0	0	0	0	0	0	0	0	0	0	0	0	0	0	0	0	0	0	0	0	0	0	0	0	0	0	0	0	0	0	0	0	0	0	0
circ_00437_CCNT2	chr2	135694410	135696632	+	21	CCNT2	.	hsa_circ_0056536	1	0	0	0	0	0	0	0	0	0	0	0	0	0	0	0	0	0	0	0	0	0	0	0	0	0	0	0	0	0	0	0	0	21	0	0	0	0	0	0	0
circ_00439_HNRNPU	chr1	245020895	245021353	-	21	HNRNPU	.	.	1	0	0	0	0	0	0	0	0	0	0	0	0	0	0	0	0	0	0	0	0	0	21	0	0	0	0	0	0	0	0	0	0	0	0	0	0	0	0	0	0
circ_00440_PKIA	chr8	79485045	79485174	+	20	PKIA	.	.	1	0	0	0	0	0	0	0	0	0	0	0	0	0	0	0	0	0	0	0	0	0	0	0	0	0	0	0	0	0	0	0	0	0	0	20	0	0	0	0	0
circ_00441_GSR	chr8	30553896	30560757	-	20	GSR	.	.	1	0	0	0	0	0	0	0	0	0	0	0	0	0	0	0	0	0	0	0	0	0	0	0	0	0	0	0	0	0	0	0	0	0	0	0	0	0	0	0	0
circ_00444_NAA25	chr12	112506683	112518938	-	20	NAA25	.	hsa_circ_0097376	1	0	0	0	0	0	0	0	0	0	0	0	0	0	0	0	0	0	0	0	0	0	0	0	0	0	0	0	0	0	0	0	0	0	0	0	0	0	0	0	0
circ_00445_AFF2	chrX	147743428	147744289	+	19	AFF2	.	hsa_circ_0001947	1	0	0	0	0	0	0	0	0	0	0	0	0	0	0	0	0	0	0	0	0	0	0	19	0	0	0	0	0	0	0	0	0	0	0	0	0	0	0	0	0
circ_00446_CCDC88C	chr14	91808723	91810001	-	19	CCDC88C	.	hsa_circ_0032959	1	0	0	0	0	0	0	0	0	0	0	0	0	0	0	0	0	0	0	0	0	19	0	0	0	0	0	0	0	0	0	0	0	0	0	0	0	0	0	0	0
circ_00447_MAML1-AS	chr5	179201039	179201214	-	18	.	MAML1	.	1	0	0	0	0	0	0	0	18	0	0	0	0	0	0	0	0	0	0	0	0	0	0	0	0	0	0	0	0	0	0	0	0	0	0	0	0	0	0	0	0
circ_00448_MED12L	chr3	151112443	151134210	+	18	MED12L	.	hsa_circ_0122400	1	0	0	0	0	0	0	0	0	0	0	0	0	0	0	0	0	0	0	0	0	0	18	0	0	0	0	0	0	0	0	0	0	0	0	0	0	0	0	0	0
circ_00449_GABPB1	chr15	50592985	50596330	-	18	GABPB1	.	hsa_circ_0007983	1	0	0	0	0	0	0	0	0	0	0	18	0	0	0	0	0	0	0	0	0	0	0	0	0	0	0	0	0	0	0	0	0	0	0	0	0	0	0	0	0
circ_00450_PUM1	chr1	31465236	31468067	-	18	PUM1	.	hsa_circ_0000043	1	0	0	0	0	0	0	0	0	0	0	0	0	0	0	0	0	0	0	0	0	0	0	0	0	0	0	0	0	18	0	0	0	0	0	0	0	0	0	0	0
circ_00451_CLVS1	chr8	62364254	62371101	+	17	CLVS1	.	.	1	0	0	0	0	0	0	0	0	0	0	0	0	0	0	0	0	0	0	0	0	0	0	0	0	0	0	0	0	0	0	0	0	0	0	0	0	0	0	0	0
circ_00452_LSM8	chr7	117825700	117828459	+	17	LSM8	.	hsa_circ_0001740	1	0	0	0	0	0	0	0	0	0	0	0	0	0	0	0	0	0	0	0	0	0	0	0	17	0	0	0	0	0	0	0	0	0	0	0	0	0	0	0	0
circ_00453_DCP2	chr5	112350351	112350464	+	17	DCP2	.	.	1	0	0	0	0	0	0	0	0	0	0	0	0	0	0	0	0	0	0	0	0	0	0	0	0	0	0	17	0	0	0	0	0	0	0	0	0	0	0	0	0
circ_00454_intergenic	chr4	174432006	174432116	-	17	.	.	.	1	0	0	0	0	0	17	0	0	0	0	0	0	0	0	0	0	0	0	0	0	0	0	0	0	0	0	0	0	0	0	0	0	0	0	0	0	0	0	0	0
circ_00455_RAB11FIP5	chr2	73315177	73316443	-	17	RAB11FIP5	.	hsa_circ_0007273	1	0	17	0	0	0	0	0	0	0	0	0	0	0	0	0	0	0	0	0	0	0	0	0	0	0	0	0	0	0	0	0	0	0	0	0	0	0	0	0	0
circ_00456_SRRM2	chr16	2812870	2812981	+	17	SRRM2	.	.	1	0	0	0	0	0	0	0	0	0	0	0	0	0	0	0	0	0	0	0	0	0	0	0	0	0	0	0	0	0	0	0	0	0	0	0	17	0	0	0	0
circ_00457_CHSY1	chr15	101758203	101775782	-	17	CHSY1	.	.	1	0	0	0	0	0	0	0	0	0	0	0	0	0	0	0	0	0	0	0	0	0	0	17	0	0	0	0	0	0	0	0	0	0	0	0	0	0	0	0	0
circ_00458_SPTBN2	chr11	66466876	66468179	-	17	SPTBN2	.	.	1	0	0	0	0	0	0	0	0	0	0	0	17	0	0	0	0	0	0	0	0	0	0	0	0	0	0	0	0	0	0	0	0	0	0	0	0	0	0	0	0
circ_00459_PANK1	chr10	91343193	91343328	-	17	PANK1	.	.	1	17	0	0	0	0	0	0	0	0	0	0	0	0	0	0	0	0	0	0	0	0	0	0	0	0	0	0	0	0	0	0	0	0	0	0	0	0	0	0	0
circ_00461_EML5	chr14	89178614	89181539	-	16	EML5	.	hsa_circ_0032873	1	0	0	16	0	0	0	0	0	0	0	0	0	0	0	0	0	0	0	0	0	0	0	0	0	0	0	0	0	0	0	0	0	0	0	0	0	0	0	0	0
circ_00462_CPSF6	chr12	69656152	69656342	+	16	CPSF6	.	.	1	0	0	0	0	0	0	0	0	0	0	0	0	0	0	0	0	0	0	0	0	0	0	0	0	0	0	0	0	0	0	0	0	0	0	0	16	0	0	0	0
circ_00463_KMT2D-AS	chr12	49445388	49445577	+	16	.	KMT2D	.	1	0	0	0	0	0	0	0	0	0	0	0	0	0	0	0	0	16	0	0	0	0	0	0	0	0	0	0	0	0	0	0	0	0	0	0	0	0	0	0	0
circ_00465_NDST3-AS	chr4	119165321	119165426	-	15	.	NDST3	.	1	0	0	0	0	0	0	0	0	0	0	0	0	0	0	0	0	0	0	0	0	0	0	0	0	0	0	0	15	0	0	0	0	0	0	0	0	0	0	0	0
circ_00466_TGOLN2-AS	chr2	85554123	85554249	+	15	.	TGOLN2	.	1	0	0	0	0	0	0	0	0	0	0	0	0	0	0	0	0	0	0	0	0	0	0	0	0	0	0	0	0	0	0	0	0	0	0	0	0	0	0	0	0
circ_00467_TXLNA	chr1	32653554	32655850	+	15	TXLNA	.	hsa_circ_0003238	1	0	0	0	0	0	0	0	0	0	0	15	0	0	0	0	0	0	0	0	0	0	0	0	0	0	0	0	0	0	0	0	0	0	0	0	0	0	0	0	0
circ_00468_C12orf75	chr12	105759584	105760474	+	15	C12orf75	.	.	1	0	0	0	0	0	0	0	0	0	0	0	0	0	0	0	0	0	0	0	0	0	0	0	0	0	0	0	0	0	0	0	0	0	0	0	0	0	0	0	0
circ_00469_CHD7	chr8	61712946	61714152	+	14	CHD7	.	hsa_circ_0084592	1	0	0	0	0	0	0	0	0	0	0	0	0	0	0	0	0	0	0	0	0	0	0	0	0	0	0	0	0	0	0	0	0	0	0	0	0	0	0	0	0
circ_00470_ENOPH1	chr4	83375874	83378191	+	14	ENOPH1	.	hsa_circ_0003451	1	0	0	0	0	0	0	0	0	0	0	0	0	0	0	0	0	0	0	0	0	0	0	0	0	0	0	0	0	0	0	0	0	0	0	0	0	0	0	0	14
circ_00471_SIPA1L2	chr1	232596632	232619712	-	14	SIPA1L2	.	.	1	0	0	0	0	0	0	0	0	0	0	0	0	0	0	0	0	0	0	0	0	0	0	0	0	0	0	0	0	0	0	0	0	0	0	0	14	0	0	0	0
circ_00472_DAGLB	chr7	6472467	6476164	-	13	DAGLB	.	hsa_circ_0001674	1	0	0	0	0	0	0	0	0	0	0	0	0	13	0	0	0	0	0	0	0	0	0	0	0	0	0	0	0	0	0	0	0	0	0	0	0	0	0	0	0
circ_00474_BRF1	chr14	105692405	105693097	-	13	BRF1	.	hsa_circ_0006153	1	0	0	0	0	0	0	0	0	0	0	0	0	0	0	0	0	0	0	0	0	0	0	0	0	13	0	0	0	0	0	0	0	0	0	0	0	0	0	0	0
circ_00475_JAG2	chr14	105628808	105628994	-	13	JAG2	.	.	1	0	0	0	13	0	0	0	0	0	0	0	0	0	0	0	0	0	0	0	0	0	0	0	0	0	0	0	0	0	0	0	0	0	0	0	0	0	0	0	0
circ_00476_LRP4	chr11	46916139	46916842	-	13	LRP4	.	.	1	0	0	0	0	0	0	0	0	0	0	0	0	0	0	0	0	0	0	0	0	0	0	0	0	13	0	0	0	0	0	0	0	0	0	0	0	0	0	0	0
circ_00477_CDK14	chr7	90376995	90419967	+	12	CDK14	.	hsa_circ_0001722	1	0	0	0	0	0	0	0	0	0	0	0	0	0	0	0	0	0	0	0	0	0	0	0	0	0	0	0	0	0	0	0	0	0	0	0	0	0	0	0	0
circ_00478_WHSC1	chr4	1902352	1906105	+	12	WHSC1	.	hsa_circ_0008460	1	0	0	0	0	0	0	0	0	0	0	0	0	0	0	0	0	0	0	0	0	0	0	12	0	0	0	0	0	0	0	0	0	0	0	0	0	0	0	0	0
circ_00479_DIS3L2-AS	chr2	232985641	232985820	-	12	.	DIS3L2	.	1	0	0	0	0	0	0	0	0	0	0	0	0	0	0	0	0	0	0	0	0	0	12	0	0	0	0	0	0	0	0	0	0	0	0	0	0	0	0	0	0
circ_00481_SRRM2	chr16	2812100	2812211	+	12	SRRM2	.	.	1	0	0	0	0	0	0	0	12	0	0	0	0	0	0	0	0	0	0	0	0	0	0	0	0	0	0	0	0	0	0	0	0	0	0	0	0	0	0	0	0
circ_00482_VPS33A	chr12	122748118	122748746	-	12	VPS33A	.	.	1	0	0	0	0	0	0	0	0	0	0	0	0	0	0	0	0	0	0	0	0	0	0	0	0	0	0	0	0	0	0	0	0	0	0	0	0	0	0	12	0
circ_00483_HP1BP3	chr1	21097422	21100103	-	12	HP1BP3	.	hsa_circ_0005782	1	0	0	0	0	0	0	0	0	0	0	0	0	0	0	0	0	0	0	0	0	0	0	0	0	0	0	0	0	0	0	0	0	0	0	0	0	0	0	0	0
circ_00484_PRCC-AS	chr1	156767087	156770282	-	12	.	PRCC	.	1	0	0	0	0	0	0	0	0	0	0	0	0	0	0	0	0	0	0	0	12	0	0	0	0	0	0	0	0	0	0	0	0	0	0	0	0	0	0	0	0
circ_00485_ATRNL1	chr10	117221450	117228839	+	12	ATRNL1	.	hsa_circ_0092796	1	0	0	0	0	0	0	0	0	0	0	0	0	0	0	0	0	0	0	0	12	0	0	0	0	0	0	0	0	0	0	0	0	0	0	0	0	0	0	0	0
circ_00486_RIMS2	chr8	104709313	104716053	+	11	RIMS2	.	.	1	0	0	11	0	0	0	0	0	0	0	0	0	0	0	0	0	0	0	0	0	0	0	0	0	0	0	0	0	0	0	0	0	0	0	0	0	0	0	0	0
circ_00487_KIAA1549-AS	chr7	138588356	138603976	+	11	.	KIAA1549	.	1	0	0	0	0	0	0	0	0	0	0	0	0	0	0	0	0	0	0	0	0	0	0	0	0	0	0	0	0	0	0	0	0	0	0	0	0	0	0	0	0
circ_00488_TMF1	chr3	69078965	69088844	-	11	TMF1	.	.	1	0	0	0	0	0	0	0	0	0	0	11	0	0	0	0	0	0	0	0	0	0	0	0	0	0	0	0	0	0	0	0	0	0	0	0	0	0	0	0	0
circ_00489_ZC3H7B	chr22	41735025	41735884	+	11	ZC3H7B	.	.	1	0	0	0	0	0	0	0	0	0	0	0	0	0	0	0	0	11	0	0	0	0	0	0	0	0	0	0	0	0	0	0	0	0	0	0	0	0	0	0	0
circ_00490_NUMB	chr14	73749066	73754022	-	11	NUMB	.	hsa_circ_0003933	1	0	0	0	0	0	0	0	11	0	0	0	0	0	0	0	0	0	0	0	0	0	0	0	0	0	0	0	0	0	0	0	0	0	0	0	0	0	0	0	0
circ_00491_intergenic	chr14	55391380	55391670	-	11	.	.	.	1	0	0	0	0	11	0	0	0	0	0	0	0	0	0	0	0	0	0	0	0	0	0	0	0	0	0	0	0	0	0	0	0	0	0	0	0	0	0	0	0
circ_00492_LINC01219	chr11	2017177	2017416	+	11	LINC01219	H19	.	1	0	0	0	0	0	0	0	0	0	0	0	0	0	0	0	0	0	0	0	0	0	0	0	0	0	0	0	0	0	0	0	0	0	0	0	0	0	0	0	0
circ_00493_MBOAT2	chr2	9083315	9098771	-	10	MBOAT2	.	hsa_circ_0007334	1	0	0	0	0	0	0	0	0	0	0	0	0	0	0	0	0	0	0	0	0	0	0	0	0	0	0	0	0	0	0	0	0	0	0	0	0	0	0	0	0
circ_00494_intergenic	chr2	17130825	17130995	-	10	.	.	.	1	0	0	0	0	0	0	0	0	0	0	0	0	0	0	0	0	0	0	0	0	0	0	0	0	0	0	0	0	0	0	0	0	0	0	0	0	0	0	0	0
circ_00495_ZC3H13	chr13	46616298	46616410	-	10	ZC3H13	.	.	1	0	0	0	0	0	0	0	0	0	0	0	0	0	0	0	0	0	0	0	0	0	10	0	0	0	0	0	0	0	0	0	0	0	0	0	0	0	0	0	0
circ_00496_EFNB2	chr13	107144926	107165160	-	10	EFNB2	.	hsa_circ_0099817	1	0	0	0	0	0	0	0	0	0	0	0	0	0	0	0	0	0	0	0	10	0	0	0	0	0	0	0	0	0	0	0	0	0	0	0	0	0	0	0	0
circ_00497_intergenic	chr1	228651670	228651801	-	10	.	.	.	1	0	0	0	0	10	0	0	0	0	0	0	0	0	0	0	0	0	0	0	0	0	0	0	0	0	0	0	0	0	0	0	0	0	0	0	0	0	0	0	0
circ_00498_RSRC2	chr12	123011390	123011481	-	10	RSRC2	.	.	1	0	0	0	0	0	0	0	0	0	0	0	0	0	0	0	0	0	0	0	0	0	0	0	0	0	0	0	0	0	0	0	0	0	0	0	0	0	0	0	0
circ_00499_MIR3134	chr9	114842353	114860942	-	9	MIR3134	.	hsa_circ_0088041	1	0	0	0	0	0	0	0	0	0	0	0	0	0	0	0	0	0	0	0	9	0	0	0	0	0	0	0	0	0	0	0	0	0	0	0	0	0	0	0	0
circ_00500_RNF144A	chr2	7154584	7170346	+	9	RNF144A	.	hsa_circ_0052490	1	0	0	0	0	0	0	0	0	0	0	0	0	0	0	0	0	0	0	0	0	0	0	0	0	0	0	0	0	0	0	0	0	0	0	0	0	0	0	0	0
circ_00501_RFX3	chr9	3395471	3490345	-	8	RFX3	.	hsa_circ_0138665	1	0	0	0	0	0	0	0	0	0	0	0	0	0	0	0	0	0	0	0	0	0	0	0	0	0	0	0	0	0	0	0	0	0	0	0	0	0	0	0	0
circ_00502_PAPPA-AS	chr9	119050954	119088063	-	8	.	PAPPA	hsa_circ_0137767	1	0	0	0	0	0	0	0	0	0	0	0	0	0	0	0	0	0	0	0	0	0	0	0	0	0	0	0	0	0	0	0	0	0	0	0	0	0	0	0	0
circ_00503_PRIMPOL	chr4	185599385	185606838	+	8	PRIMPOL	.	hsa_circ_0071537	1	0	0	0	0	0	0	0	0	0	0	0	0	0	0	0	0	0	0	0	0	0	8	0	0	0	0	0	0	0	0	0	0	0	0	0	0	0	0	0	0
circ_00504_C20orf96	chr20	259002	259960	-	8	C20orf96	.	.	1	0	0	0	0	0	0	0	0	0	0	0	0	0	0	0	0	0	0	0	0	0	0	0	0	0	0	8	0	0	0	0	0	0	0	0	0	0	0	0	0
circ_00505_SLC6A2-AS	chr16	55732569	55732686	-	8	.	SLC6A2	.	1	0	0	0	0	0	0	0	0	0	0	0	0	0	0	0	0	0	0	0	0	0	0	0	0	0	0	0	0	0	0	0	0	0	0	0	0	0	0	0	0
circ_00507_MLLT11-AS	chr1	151039912	151040028	-	8	.	MLLT11	.	1	0	0	0	0	0	0	0	0	0	0	0	0	0	0	0	0	8	0	0	0	0	0	0	0	0	0	0	0	0	0	0	0	0	0	0	0	0	0	0	0
circ_00508_EHMT1	chr9	140563770	140564033	+	7	EHMT1	.	.	1	0	0	0	0	0	0	0	0	7	0	0	0	0	0	0	0	0	0	0	0	0	0	0	0	0	0	0	0	0	0	0	0	0	0	0	0	0	0	0	0
circ_00509_POLR2A-AS	chr17	7416856	7417045	-	7	.	POLR2A	.	1	0	0	0	0	0	0	0	0	0	0	0	0	0	0	0	0	0	0	0	0	0	0	0	0	0	0	7	0	0	0	0	0	0	0	0	0	0	0	0	0
circ_00510_BAZ1A	chr14	35261980	35264971	-	7	BAZ1A	.	hsa_circ_0004047	1	0	0	0	0	0	0	0	0	0	0	0	0	0	0	0	0	0	0	0	0	7	0	0	0	0	0	0	0	0	0	0	0	0	0	0	0	0	0	0	0
circ_00511_CPSF6-AS	chr12	69652729	69652856	-	7	.	CPSF6	.	1	0	0	0	0	0	0	0	0	0	0	0	0	7	0	0	0	0	0	0	0	0	0	0	0	0	0	0	0	0	0	0	0	0	0	0	0	0	0	0	0
circ_00512_DHPS	chr19	12787451	12787598	-	6	DHPS	.	.	1	0	0	6	0	0	0	0	0	0	0	0	0	0	0	0	0	0	0	0	0	0	0	0	0	0	0	0	0	0	0	0	0	0	0	0	0	0	0	0	0
circ_00513_SMARCC2	chr12	56557111	56557267	-	6	SMARCC2	.	.	1	0	0	0	0	0	0	0	0	0	0	0	0	0	0	0	0	0	0	0	0	0	0	0	0	0	0	0	0	0	0	0	0	0	0	0	6	0	0	0	0
circ_00514_SLC25A32	chr8	104417003	104420012	-	5	SLC25A32	.	hsa_circ_0005499	1	0	0	0	0	0	0	0	0	0	0	0	0	0	0	0	0	0	0	0	0	0	0	0	0	0	0	5	0	0	0	0	0	0	0	0	0	0	0	0	0
circ_00515_FAT1	chr4	187627716	187630999	-	5	FAT1	.	hsa_circ_0001461	1	0	0	0	0	0	0	5	0	0	0	0	0	0	0	0	0	0	0	0	0	0	0	0	0	0	0	0	0	0	0	0	0	0	0	0	0	0	0	0	0
circ_00516_RPTOR	chr17	78865519	78899280	+	5	RPTOR	.	hsa_circ_0046077	1	0	0	0	0	0	0	0	0	0	0	0	0	0	0	0	0	0	0	0	0	0	0	0	0	0	0	0	0	0	0	0	0	0	0	0	0	0	0	0	0
circ_00517_PSMD3	chr17	38146109	38146450	+	5	PSMD3	.	.	1	0	0	0	0	0	5	0	0	0	0	0	0	0	0	0	0	0	0	0	0	0	0	0	0	0	0	0	0	0	0	0	0	0	0	0	0	0	0	0	0
circ_00518_MAB21L1	chr13	36700196	36705302	-	5	MAB21L1	.	.	1	0	0	0	0	0	0	0	0	0	0	0	0	0	0	0	0	0	0	0	0	0	0	0	0	5	0	0	0	0	0	0	0	0	0	0	0	0	0	0	0
circ_00519_SCAF8	chr6	155095122	155099179	+	4	SCAF8	.	hsa_circ_0078362	1	0	0	0	0	0	0	0	0	0	0	0	0	0	0	0	0	0	0	0	4	0	0	0	0	0	0	0	0	0	0	0	0	0	0	0	0	0	0	0	0
circ_00520_MARCH11	chr5	16080567	16080677	-	4	MARCH11	.	.	1	0	0	0	0	0	0	0	0	0	0	0	0	0	0	0	0	0	0	0	0	0	0	0	0	0	0	0	0	0	0	0	0	0	4	0	0	0	0	0	0
circ_00521_MYT1L	chr2	1890310	1896059	-	4	MYT1L	.	hsa_circ_0052455	1	0	0	0	0	0	0	0	0	0	0	0	0	0	0	0	0	4	0	0	0	0	0	0	0	0	0	0	0	0	0	0	0	0	0	0	0	0	0	0	0
circ_00522_ABCC1	chr16	16138306	16139870	+	4	ABCC1	.	hsa_circ_0038102	1	0	0	0	0	0	0	0	0	0	0	0	0	0	0	0	0	0	0	0	0	0	0	4	0	0	0	0	0	0	0	0	0	0	0	0	0	0	0	0	0
circ_00523_RNF214	chr11	117115160	117117664	+	4	RNF214	.	hsa_circ_0095089	1	0	0	0	0	0	0	0	0	0	0	0	0	0	0	0	0	0	0	0	0	0	0	0	4	0	0	0	0	0	0	0	0	0	0	0	0	0	0	0	0
circ_00525_APP	chr21	27423310	27423403	-	3	APP	.	.	1	0	0	0	0	0	0	0	0	0	0	0	0	0	0	0	0	0	0	0	0	0	0	0	0	0	0	0	0	0	0	0	0	0	0	0	0	0	0	0	0
circ_00526_RET	chr10	43615588	43620418	+	3	RET	.	.	1	0	0	0	0	0	0	0	0	0	0	0	0	0	0	0	3	0	0	0	0	0	0	0	0	0	0	0	0	0	0	0	0	0	0	0	0	0	0	0	0
circ_00527_GFRA2	chr8	21560316	21563553	-	2	GFRA2	.	hsa_circ_0083508	1	0	0	0	0	0	0	0	2	0	0	0	0	0	0	0	0	0	0	0	0	0	0	0	0	0	0	0	0	0	0	0	0	0	0	0	0	0	0	0	0
circ_00528_PEG10-AS	chr7	94292814	94292955	-	2	.	PEG10	.	1	0	0	0	0	0	0	0	0	0	0	0	0	2	0	0	0	0	0	0	0	0	0	0	0	0	0	0	0	0	0	0	0	0	0	0	0	0	0	0	0
circ_00529_COQ3	chr6	99823815	99831700	-	2	COQ3	.	hsa_circ_0003554	1	0	0	0	0	0	0	2	0	0	0	0	0	0	0	0	0	0	0	0	0	0	0	0	0	0	0	0	0	0	0	0	0	0	0	0	0	0	0	0	0
circ_00530_KANSL3-AS	chr2	97271065	97274372	+	2	.	KANSL3	.	1	0	0	0	0	0	0	0	2	0	0	0	0	0	0	0	0	0	0	0	0	0	0	0	0	0	0	0	0	0	0	0	0	0	0	0	0	0	0	0	0
circ_00531_BPTF	chr17	65887959	65972074	+	2	BPTF	.	.	1	0	0	0	0	0	0	0	0	0	0	0	0	0	0	0	0	0	0	0	0	0	0	2	0	0	0	0	0	0	0	0	0	0	0	0	0	0	0	0	0
circ_00532_ZCCHC11-AS	chr1	52935262	52936099	+	2	.	ZCCHC11	.	1	0	0	0	0	0	0	0	0	0	0	0	0	0	0	0	0	0	0	0	0	0	0	0	0	0	0	0	0	0	0	0	0	2	0	0	0	0	0	0	0
circ_00533_intergenic	chr14	99740096	99740193	+	2	.	.	.	1	0	0	0	0	0	0	0	0	0	0	0	0	0	0	0	0	0	0	0	0	0	0	0	0	0	0	0	0	0	0	0	2	0	0	0	0	0	0	0	0
circ_00534_KNTC1	chr12	123055422	123055673	+	2	KNTC1	.	.	1	0	2	0	0	0	0	0	0	0	0	0	0	0	0	0	0	0	0	0	0	0	0	0	0	0	0	0	0	0	0	0	0	0	0	0	0	0	0	0	0
circ_00535_MED13L	chr12	116668237	116675510	-	2	MED13L	.	hsa_circ_0000442	1	0	0	0	0	0	0	0	0	0	0	0	0	0	0	0	0	0	0	0	0	0	0	0	0	0	0	0	0	0	0	0	0	0	0	0	0	0	0	0	0
circ_00536_FAT3	chr11	92085261	92088570	+	2	FAT3	.	hsa_circ_0000348	1	0	0	0	0	0	0	0	0	0	0	0	0	0	0	0	0	0	0	0	0	0	0	0	0	0	0	0	0	0	0	0	0	0	0	0	0	0	0	0	0
circ_00537_LAMC1-AS	chr1	183072569	183072681	-	2	.	LAMC1	.	1	0	0	0	0	0	0	0	0	0	0	0	0	0	0	0	0	0	0	0	0	0	0	0	0	0	0	0	0	0	0	0	0	0	0	0	0	0	0	0	0
[truncated: 24 more columns]
